# Supplementary material for: Bryostatin Activates CAR T-Cell Antigen-Non-Specific Killing (CTAK), and CAR-T NK-Like Killing for Pre-B ALL, While Blocking Cytolysis of a Burkitt Lymphoma Cell Line
Source: Front Immunol. 2022 Feb 9;13:825364. doi: 10.3389/fimmu.2022.825364 (PMC8864095; doi:10.3389/fimmu.2022.825364)
Supplement: Supplementary Table 1 — (ST1) Epigenetic modifiers and differentiation agents modulate CD19 and CD22 expression at non-cytotoxic concentrations. Three cell lines (Raji, NALM-6, REH) were tested across a broad range of concentration to ensure a noncytotoxic concentration of epigenetic modifiers and differentiation agents were tested for the ability to increase the expression of the number of CD22 and CD19 molecules per cell, Figure 1 . Agents that changed the expression of each target antigen are indicated by the greatest percent increase of the number of CD22 or CD19 molecules per cell are listed. [file Table_1.xlsx]

## Sheet: K4me2NALM6_|FC|>4_P<0.001_green
PeakID	Chr	Start	End	Annotation	Distance to TSS	Gene Name	Gene Description	Gene Type	NALM6_1_H3K4me2_1	NALM6_1_H3K4me2_2	NALM6_1_H3K4me2_3	NALM6B_1_H3K4me2_1	NALM6B_1_H3K4me2_2	NALM6B_1_H3K4me2_3	NALM6_1_H3K4me2_1_norm	NALM6_1_H3K4me2_2_norm	NALM6_1_H3K4me2_3_norm	NALM6B_1_H3K4me2_1_norm	NALM6B_1_H3K4me2_2_norm	NALM6B_1_H3K4me2_3_norm	baseMean	log2FoldChange	lfcSE	stat	pvalue	padj
7208	chr4	26779750	26781700	Intergenic	79519	LOC105374546	uncharacterized LOC105374546	ncRNA	0	1	0	3	24	32	0	0.290467	0	19.6907	7.53002	9.19249	6.11728	-4.89082	1.3832	-3.53587	0.000406439	0.78497
11871	chr7	75841380	75843970	Intergenic	-28960	CCL24	C-C motif chemokine ligand 24	protein-coding	0	5	1	5	47	43	0	1.45233	0.837624	32.8178	14.7463	12.3524	10.3677	-3.83776	1.00173	-3.83115	0.000127545	0.717698
21153	chr15	38083310	38087040	Intergenic	44782	LOC101928227	uncharacterized LOC101928227	ncRNA	1	13	4	8	47	70	6.53613	3.77607	3.3505	52.5085	14.7463	20.1086	16.8377	-2.66822	0.767528	-3.47638	0.000508236	0.890049
554	chr1	26274190	26277480	intron (NM_001319944, intron 12 of 13)	-3887	SH3BGRL3	SH3 domain binding glutamate rich protein like 3	protein-coding	1	38	9	7	132	116	6.53613	11.0377	7.53862	45.9449	41.4151	33.3228	24.2992	-2.08254	0.563795	-3.69379	0.000220937	0.717698

## Sheet: K4me3NALM6_|FC|>4_p<0.005_green
PeakID	Chr	Start	End	Annotation	Distance to TSS	Gene Name	Gene Description	Gene Type	NALM6_2_H3K4me3_1	NALM6_2_H3K4me3_2	NALM6_2_H3K4me3_3	NALM6B_2_H3K4me3_1	NALM6B_2_H3K4me3_2	NALM6B_2_H3K4me3_3	NALM6_2_H3K4me3_1_norm	NALM6_2_H3K4me3_2_norm	NALM6_2_H3K4me3_3_norm	NALM6B_2_H3K4me3_1_norm	NALM6B_2_H3K4me3_2_norm	NALM6B_2_H3K4me3_3_norm	baseMean	log2FoldChange	lfcSE	stat	pvalue	padj
1017	chr1	159015580	159015940	intron (NM_001206567, intron 2 of 10)	5868	IFI16	interferon gamma inducible protein 16	protein-coding	1	17	18	9	43	24	9.45401	4.96965	4.92063	36.6923	12.8339	24.7748	15.6076	-2.12316	0.696828	-3.0469	0.00231218	0.99997

## Sheet: K4me2REH_|FC|>4_p<0.001_green
PeakID	Chr	Start	End	Annotation	Distance to TSS	Gene Name	Gene Description	Gene Type	REH_1_H3K4me2_1	REH_1_H3K4me2_2	REH_1_H3K4me2_3	REHB_1_H3K4me2_1	REHB_1_H3K4me2_2	REHB_1_H3K4me2_3	REH_1_H3K4me2_1_norm	REH_1_H3K4me2_2_norm	REH_1_H3K4me2_3_norm	REHB_1_H3K4me2_1_norm	REHB_1_H3K4me2_2_norm	REHB_1_H3K4me2_3_norm	baseMean	log2FoldChange	lfcSE	stat	pvalue	padj
18457	chr12	52835810	52837870	TTS (NM_001300814)	-2547	KRT79	keratin 79	protein-coding	0	0	0	50	59	102	0	0	0	43.0077	58.7462	78.6291	30.0638	-8.16551	1.23002	-6.6385	3.169e-11	6.23847e-09
18705	chr12	75977210	75979580	Intergenic	53381	PHLDA1	pleckstrin homology like domain family A member 1	protein-coding	0	0	0	26	31	39	0	0	0	22.364	30.8667	30.0641	13.8825	-7.04752	1.27227	-5.53934	3.03607e-08	3.2266e-06
7499	chr4	84691240	84692340	intron (NM_014991, intron 59 of 67)	108886	CDS1	CDP-diacylglycerol synthase 1	protein-coding	0	0	0	26	40	27	0	0	0	22.364	39.8279	20.8136	13.8343	-7.03609	1.2817	-5.48964	4.02752e-08	4.2012e-06
4664	chr2	181790610	181791880	Intergenic	-100471	SSFA2	sperm specific antigen 2	protein-coding	0	1	0	36	53	92	0	1.17595	0	30.9656	52.772	70.9204	25.9723	-6.98158	1.24251	-5.61893	1.92148e-08	2.19899e-06
26917	chr20	5918860	5920500	intron (NM_001819, intron 3 of 4)	8352	CHGB	chromogranin B	protein-coding	0	0	0	32	17	37	0	0	0	27.5249	16.9269	28.5223	12.1624	-6.86251	1.28869	-5.32518	1.00853e-07	9.51201e-06
3112	chr2	12554320	12555380	intron (NR_110196, intron 4 of 5)	-162022	TRIB2	tribbles pseudokinase 2	protein-coding	0	0	0	22	20	24	0	0	0	18.9234	19.914	18.501	9.55639	-6.50865	1.3087	-4.97338	6.5794e-07	4.81264e-05
15589	chr10	62732470	62736720	Intergenic	-70161	ADO	2-aminoethanethiol dioxygenase	protein-coding	0	0	0	19	22	22	0	0	0	16.3429	21.9054	16.9592	9.20125	-6.45171	1.31568	-4.9037	9.40503e-07	6.61555e-05
8379	chr5	71601100	71602130	intron (NM_022132, intron 4 of 16)	14327	MCCC2	methylcrotonoyl-CoA carboxylase 2	protein-coding	0	0	0	21	18	19	0	0	0	18.0632	17.9226	14.6466	8.43874	-6.32807	1.32616	-4.77173	1.82651e-06	0.000119855
11335	chr7	24905860	24908150	intron (NM_015550, intron 1 of 22)	-14384	OSBPL3	oxysterol binding protein like 3	protein-coding	0	0	0	19	14	21	0	0	0	16.3429	13.9398	16.1884	7.74518	-6.20801	1.33802	-4.63971	3.48898e-06	0.000208006
4051	chr2	102227150	102228930	intron (NM_003854, intron 9 of 11)	41067	IL1RL2	interleukin 1 receptor like 2	protein-coding	0	0	1	41	25	30	0	0	1.35829	35.2663	24.8925	23.1262	14.1072	-6.08609	1.27179	-4.78544	1.70615e-06	0.000112968
23479	chr17	15955830	15960340	intron (NM_000676, intron 1 of 1)	13168	ADORA2B	adenosine A2b receptor	protein-coding	0	0	0	19	11	18	0	0	0	16.3429	10.9527	13.8757	6.86189	-6.03428	1.36004	-4.43683	9.1294e-06	0.000475637
7343	chr4	55866220	55866750	intron (NM_178237, intron 4 of 17)	12835	EXOC1	exocyst complex component 1	protein-coding	0	0	0	12	14	18	0	0	0	10.3219	13.9398	13.8757	6.35623	-5.92076	1.37233	-4.31437	1.6006e-05	0.000773966
26838	chr20	2129570	2134530	intron (NM_080836, intron 3 of 3)	30168	STK35	serine/threonine kinase 35	protein-coding	0	1	1	38	43	78	0	1.17595	1.35829	32.6859	42.815	60.1282	23.0272	-5.90285	1.09047	-5.41312	6.19365e-08	6.24303e-06
19175	chr12	122946700	122947900	intron (NM_001243013, intron 5 of 10)	19209	ABCB9	ATP binding cassette subfamily B member 9	protein-coding	0	0	0	16	13	14	0	0	0	13.7625	12.9441	10.7922	6.2498	-5.89515	1.37429	-4.28961	1.78989e-05	0.000853676
15885	chr10	90846610	90847920	intron (NM_000872, intron 1 of 2)	10649	HTR7	5-hydroxytryptamine receptor 7	protein-coding	0	0	0	9	14	16	0	0	0	7.74139	13.9398	12.334	5.66919	-5.75404	1.39918	-4.11245	3.91485e-05	0.0016874
13556	chr8	125174340	125175860	intron (NM_173685, intron 4 of 7)	83259	NSMCE2	NSE2/MMS21 homolog, SMC5-SMC6 complex SUMO ligase	protein-coding	1	0	0	16	22	39	0.928769	0	0	13.7625	21.9054	30.0641	11.1101	-5.74785	1.30228	-4.41369	1.01622e-05	0.000519301
16378	chr10	133292320	133294150	exon (NM_001256617, exon 8 of 19)	-15654	ZNF511	zinc finger protein 511	protein-coding	2	2	3	147	125	212	1.85754	2.35189	4.07487	126.443	124.462	163.425	70.4358	-5.71276	0.590503	-9.67439	3.874e-22	5.41106e-19
6566	chr3	161348280	161350640	intron (NM_001320679, intron 2 of 3)	22623	SPTSSB	serine palmitoyltransferase small subunit B	protein-coding	0	0	0	11	12	15	0	0	0	9.4617	11.9484	11.5631	5.49553	-5.71061	1.39906	-4.08176	4.46952e-05	0.00187286
11564	chr7	43992570	43994000	intron (NR_003655, intron 4 of 15)	-7605	SPDYE1	speedy/RINGO cell cycle regulator family member E1	protein-coding	0	0	0	7	7	25	0	0	0	6.02108	6.96989	19.2718	5.37714	-5.68975	1.43874	-3.95467	7.66409e-05	0.00292332
15102	chr10	4241520	4244270	intron (NR_108040, intron 2 of 2)	1017	LINC00702	long intergenic non-protein coding RNA 702	ncRNA	1	1	4	112	92	204	0.928769	1.17595	5.43316	96.3373	91.6043	157.258	58.7896	-5.66369	0.649059	-8.72601	2.63821e-18	1.9842e-15
13338	chr8	95113360	95118380	Intergenic	-17851	PLEKHF2	pleckstrin homology and FYVE domain containing 2	protein-coding	0	0	0	19	9	7	0	0	0	16.3429	8.96129	5.39612	5.11672	-5.60589	1.43863	-3.89667	9.75226e-05	0.00356938
10219	chr6	54290620	54291640	Intergenic	-17275	TINAG	tubulointerstitial nephritis antigen	protein-coding	0	0	0	12	6	16	0	0	0	10.3219	5.97419	12.334	4.77167	-5.5146	1.43944	-3.83107	0.000127587	0.00446585
11657	chr7	50663650	50666240	intron (NM_001001549, intron 4 of 14)	40356	GRB10	growth factor receptor bound protein 10	protein-coding	4	2	0	101	100	155	3.71508	2.35189	0	86.8756	99.5699	119.485	51.9996	-5.51413	0.647187	-8.52015	1.59348e-17	9.94464e-15
10309	chr6	82143740	82144750	Intergenic	103509	IBTK	inhibitor of Bruton tyrosine kinase	protein-coding	0	0	0	3	17	12	0	0	0	2.58046	16.9269	9.25049	4.79297	-5.50556	1.48523	-3.70688	0.000209832	0.00679232
15338	chr10	29632520	29633750	intron (NM_003174, intron 3 of 35)	1837	SVIL	supervillin	protein-coding	0	1	0	17	17	30	0	1.17595	0	14.6226	16.9269	23.1262	9.30861	-5.48241	1.31463	-4.17032	3.04173e-05	0.00135387
499	chr1	24539020	24542000	intron (NR_109781, intron 2 of 2)	15514	LOC100506985	uncharacterized LOC100506985	ncRNA	0	1	0	16	25	21	0	1.17595	0	13.7625	24.8925	16.1884	9.33654	-5.47787	1.31741	-4.15805	3.20972e-05	0.00141789
10771	chr6	149031700	149034320	promoter-TSS (NR_134599)	-349	LOC105378047	uncharacterized LOC105378047	ncRNA	2	1	2	78	83	126	1.85754	1.17595	2.71658	67.0921	82.643	97.1301	42.1025	-5.45327	0.706291	-7.721	1.1542e-14	3.98292e-12
4499	chr2	160223710	160225150	Intergenic	-24117	ITGB6	integrin subunit beta 6	protein-coding	0	0	0	10	9	10	0	0	0	8.60154	8.96129	7.70874	4.21193	-5.32591	1.4592	-3.64988	0.000262367	0.00812644
21797	chr15	82831170	82834260	intron (NM_001080435, intron 9 of 9)	23087	WHAMM	WAS protein homolog associated with actin, golgi membranes and microtubules	protein-coding	3	0	0	39	33	79	2.78631	0	0	33.546	32.8581	60.899	21.6816	-5.26901	0.941109	-5.59872	2.15937e-08	2.41751e-06
2603	chr1	212234460	212235350	promoter-TSS (NR_125982)	-169	LOC101929541	uncharacterized LOC101929541	ncRNA	0	1	0	19	11	25	0	1.17595	0	16.3429	10.9527	19.2718	7.95724	-5.25346	1.33705	-3.92915	8.52459e-05	0.00320568
27192	chr20	35305030	35306760	intron (NM_199487, intron 8 of 8)	-13473	FAM83C	family with sequence similarity 83 member C	protein-coding	0	1	0	14	17	22	0	1.17595	0	12.0422	16.9269	16.9592	7.8507	-5.22715	1.33541	-3.91427	9.06793e-05	0.00335411
29223	chrX	68571270	68572380	Intergenic	73043	YIPF6	Yip1 domain family member 6	protein-coding	0	0	0	10	8	9	0	0	0	8.60154	7.96559	6.93786	3.9175	-5.22171	1.47884	-3.53094	0.000414079	0.0118265
2299	chr1	192600330	192602130	Intergenic	25503	RGS1	regulator of G-protein signaling 1	protein-coding	0	1	0	14	6	34	0	1.17595	0	12.0422	5.97419	26.2097	7.567	-5.18519	1.37866	-3.76102	0.000169221	0.00568567
12275	chr7	121278610	121280000	intron (NM_024913, intron 22 of 22)	-46062	WNT16	Wnt family member 16	protein-coding	0	0	0	4	10	11	0	0	0	3.44062	9.95699	8.47961	3.6462	-5.11634	1.52069	-3.36449	0.000766862	0.0197486
2885	chr1	236733450	236734760	intron (NM_001103, intron 7 of 20)	47651	ACTN2	actinin alpha 2	protein-coding	0	0	1	21	10	18	0	0	1.35829	18.0632	9.95699	13.8757	7.20904	-5.09868	1.35213	-3.77086	0.000162683	0.00549117
16602	chr11	10898010	10900590	Intergenic	41083	ZBED5-AS1	ZBED5 antisense RNA 1	ncRNA	0	0	1	12	16	20	0	0	1.35829	10.3219	15.9312	15.4175	7.17147	-5.08627	1.35045	-3.76636	0.000165647	0.00558096
17457	chr11	86741840	86744130	Intergenic	-48074	PRSS23	protease, serine 23	protein-coding	1	0	0	16	8	24	0.928769	0	0	13.7625	7.96559	18.501	6.85963	-5.04475	1.36648	-3.69179	0.000222682	0.00711514
28091	chr21	45121770	45123980	intron (NM_001346688, intron 1 of 11)	-29655	ADARB1	adenosine deaminase, RNA specific B1	protein-coding	0	0	0	7	6	11	0	0	0	6.02108	5.97419	8.47961	3.41248	-5.02755	1.52122	-3.30495	0.000949935	0.0234905
16775	chr11	36500180	36501180	intron (NM_145803, intron 3 of 7)	9633	TRAF6	TNF receptor associated factor 6	protein-coding	3	0	0	34	42	40	2.78631	0	0	29.2453	41.8193	30.835	17.4476	-4.94006	0.949063	-5.2052	1.93787e-07	1.66204e-05
22325	chr16	13955930	13958200	Intergenic	36908	ERCC4	ERCC excision repair 4, endonuclease catalytic subunit	protein-coding	1	2	0	37	29	55	0.928769	2.35189	0	31.8257	28.8753	42.3981	17.7299	-4.93814	0.937967	-5.26472	1.404e-07	1.24418e-05
5490	chr3	31999090	32001020	Intergenic	-18205	OSBPL10	oxysterol binding protein like 10	protein-coding	0	1	0	13	11	19	0	1.17595	0	11.182	10.9527	14.6466	6.32621	-4.9104	1.36863	-3.58783	0.000333442	0.00995979
11121	chr7	2756540	2759140	intron (NM_007353, intron 2 of 3)	5300	GNA12	G protein subunit alpha 12	protein-coding	1	3	0	48	38	71	0.928769	3.52784	0	41.2874	37.8365	54.732	23.0521	-4.89626	0.816885	-5.99382	2.04973e-09	2.75793e-07
2669	chr1	222048710	222050230	Intergenic	-208804	LINC01655	long intergenic non-protein coding RNA 1655	ncRNA	0	0	1	13	11	17	0	0	1.35829	11.182	10.9527	13.1049	6.09964	-4.84739	1.37365	-3.52884	0.000417385	0.0119093
7982	chr4	185733380	185735050	intron (NM_001145672, intron 1 of 20)	41697	SORBS2	sorbin and SH3 domain containing 2	protein-coding	0	1	0	15	10	16	0	1.17595	0	12.9023	9.95699	12.334	6.06154	-4.84601	1.37532	-3.52355	0.000425814	0.0120676
13818	chr8	144767250	144768950	Intergenic	-12515	ZNF251	zinc finger protein 251	protein-coding	2	6	2	91	125	151	1.85754	7.05568	2.71658	78.2741	124.462	116.402	55.128	-4.81502	0.529783	-9.08865	1.00276e-19	8.65089e-17
27887	chr21	34807420	34808530	intron (NM_001001890, intron 4 of 5)	62150	LINC01426	long intergenic non-protein coding RNA 1426	ncRNA	0	1	0	16	8	15	0	1.17595	0	13.7625	7.96559	11.5631	5.74452	-4.76745	1.38966	-3.43066	0.000602122	0.0161145
13455	chr8	104360750	104362740	Intergenic	21949	DCSTAMP	dendrocyte expressed seven transmembrane protein	protein-coding	1	0	0	9	9	20	0.928769	0	0	7.74139	8.96129	15.4175	5.50815	-4.71768	1.40301	-3.36254	0.000772282	0.0198359
11336	chr7	24908310	24912120	intron (NM_015550, intron 1 of 22)	-17594	OSBPL3	oxysterol binding protein like 3	protein-coding	1	1	0	20	18	26	0.928769	1.17595	0	17.2031	17.9226	20.0427	9.54552	-4.62561	1.16876	-3.95771	7.56714e-05	0.00289386
6082	chr3	112002190	112004130	intron (NM_001008273, intron 2 of 3)	4000	TAGLN3	transgelin 3	protein-coding	3	4	2	95	75	115	2.78631	4.70379	2.71658	81.7147	74.6774	88.6505	42.5415	-4.59515	0.554035	-8.29397	1.09535e-16	5.94976e-14
16165	chr10	110511890	110514200	Intergenic	15178	DUSP5	dual specificity phosphatase 5	protein-coding	2	0	1	24	22	49	1.85754	0	1.35829	20.6437	21.9054	37.7728	13.923	-4.58824	0.973083	-4.71516	2.41521e-06	0.000154006
14286	chr9	89153330	89154770	intron (NM_016848, intron 1 of 11)	24717	SHC3	SHC adaptor protein 3	protein-coding	0	1	1	24	17	20	0	1.17595	1.35829	20.6437	16.9269	15.4175	9.25372	-4.53145	1.16573	-3.88722	0.000101399	0.00368556
10833	chr6	154243310	154248650	intron (NM_015553, intron 5 of 11)	84101	IPCEF1	interaction protein for cytohesin exchange factors 1	protein-coding	2	0	0	14	18	26	1.85754	0	0	12.0422	17.9226	20.0427	8.64417	-4.51002	1.20153	-3.75356	0.000174344	0.00582444
19910	chr13	110952970	110955700	Intergenic	-11692	LINC00431	long intergenic non-protein coding RNA 431	ncRNA	0	1	2	37	19	29	0	1.17595	2.71658	31.8257	18.9183	22.3553	12.832	-4.40518	0.969248	-4.54495	5.49477e-06	0.000309352
6214	chr3	125102540	125111760	intron (NM_024628, intron 10 of 13)	44402	MIR5092	microRNA 5092	ncRNA	2	0	0	13	15	26	1.85754	0	0	11.182	14.9355	20.0427	8.00296	-4.39948	1.21596	-3.61813	0.00029674	0.00901966
8642	chr5	120404370	120406630	Intergenic	-58778	PRR16	proline rich 16	protein-coding	1	1	0	14	16	24	0.928769	1.17595	0	12.0422	15.9312	18.501	8.0965	-4.38025	1.19612	-3.66205	0.000250203	0.00785754
28441	chr22	30649190	30650020	intron (NM_001318370, intron 2 of 2)	13790	SLC35E4	solute carrier family 35 member E4	protein-coding	0	2	1	25	28	27	0	2.35189	1.35829	21.5039	27.8796	20.8136	12.3179	-4.35059	0.970696	-4.48193	7.39726e-06	0.000400325
200	chr1	9274740	9276480	Intergenic	-17272	SPSB1	splA/ryanodine receptor domain and SOCS box containing 1	protein-coding	0	1	2	25	16	42	0	1.17595	2.71658	21.5039	15.9312	32.3767	12.284	-4.34132	0.980469	-4.4278	9.51978e-06	0.000492477
15385	chr10	33365040	33366440	Intergenic	-30835	NRP1	neuropilin 1	protein-coding	0	1	1	13	14	27	0	1.17595	1.35829	11.182	13.9398	20.8136	8.07827	-4.32648	1.19194	-3.62978	0.000283667	0.00867624
11871	chr7	75841380	75843970	Intergenic	-28960	CCL24	C-C motif chemokine ligand 24	protein-coding	4	2	1	50	45	88	3.71508	2.35189	1.35829	43.0077	44.8064	67.8369	27.1794	-4.32128	0.655216	-6.5952	4.24683e-11	7.88082e-09
21623	chr15	72235800	72238450	Intergenic	-5501	PKM	pyruvate kinase, muscle	protein-coding	2	1	2	49	29	50	1.85754	1.17595	2.71658	42.1476	28.8753	38.5437	19.2194	-4.28144	0.762756	-5.61312	1.98714e-08	2.23321e-06
1900	chr1	156113560	156116520	exon (NM_170707, exon 1 of 12)	370	LMNA	lamin A/C	protein-coding	6	4	1	88	87	81	5.57261	4.70379	1.35829	75.6936	86.6258	62.4408	39.3991	-4.19244	0.527646	-7.94554	1.93342e-15	8.10157e-13
10106	chr6	42970780	42972370	intron (NR_133009, intron 3 of 14)	7668	PEX6	peroxisomal biogenesis factor 6	protein-coding	0	2	0	19	14	13	0	2.35189	0	16.3429	13.9398	10.0214	7.10933	-4.14314	1.22007	-3.39582	0.000684236	0.018
14113	chr9	40741620	40747950	Intergenic	184307	MIR1299	microRNA 1299	ncRNA	2	0	2	17	16	62	1.85754	0	2.71658	14.6226	15.9312	47.7942	13.8203	-4.12731	0.918252	-4.49474	6.96545e-06	0.000381889
10911	chr6	158720010	158721470	intron (NM_001318745, intron 7 of 14)	44013	MIR3918	microRNA 3918	ncRNA	2	1	0	25	21	20	1.85754	1.17595	0	21.5039	20.9097	15.4175	10.1441	-4.11809	1.00625	-4.0925	4.26755e-05	0.0018185
4430	chr2	147622920	147623920	Intergenic	-221097	ACVR2A	activin A receptor type 2A	protein-coding	2	1	0	20	29	15	1.85754	1.17595	0	17.2031	28.8753	11.5631	10.1125	-4.1095	1.02607	-4.00508	6.1996e-05	0.0024608
24154	chr17	50050260	50052390	non-coding (NR_038230, exon 3 of 3)	4414	LOC284080	uncharacterized LOC284080	ncRNA	2	6	1	73	65	59	1.85754	7.05568	1.35829	62.7913	64.7204	45.4816	30.5441	-4.08348	0.589147	-6.93117	4.17373e-12	9.41722e-10
15103	chr10	4245680	4248860	Intergenic	-3358	LINC00702	long intergenic non-protein coding RNA 702	ncRNA	6	5	2	77	73	139	5.57261	5.87974	2.71658	66.2319	72.686	107.151	43.373	-4.08323	0.498829	-8.18563	2.70881e-16	1.34669e-13
10509	chr6	111804440	111807120	intron (NM_002037, intron 2 of 13)	-46649	FYN	FYN proto-oncogene, Src family tyrosine kinase	protein-coding	5	4	2	67	55	121	4.64384	4.70379	2.71658	57.6304	54.7634	93.2757	36.289	-4.06542	0.543548	-7.47941	7.46552e-14	2.18979e-11
747	chr1	33433380	33435840	Intergenic	-38021	ZSCAN20	zinc finger and SCAN domain containing 20	protein-coding	11	2	0	93	78	86	10.2165	2.35189	0	79.9944	77.6645	66.2952	39.4204	-4.06467	0.842008	-4.82736	1.38358e-06	9.41808e-05
12410	chr7	135978980	135983830	Intergenic	-3949	LUZP6	leucine zipper protein 6	protein-coding	1	0	1	11	12	21	0.928769	0	1.35829	9.4617	11.9484	16.1884	6.64758	-4.0628	1.2276	-3.30956	0.000934438	0.0231886
28336	chr22	24397860	24403330	intron (NM_001254732, intron 13 of 14)	-23002	ADORA2A	adenosine A2a receptor	protein-coding	13	11	7	213	179	281	12.074	12.9354	9.50802	183.213	178.23	216.616	102.096	-4.05397	0.320495	-12.6491	1.13169e-36	8.29871e-33
4859	chr2	215928960	215930630	Intergenic	83828	MREG	melanoregulin	protein-coding	1	1	1	34	13	17	0.928769	1.17595	1.35829	29.2453	12.9441	13.1049	9.79287	-4.02679	1.02155	-3.94183	8.08606e-05	0.00306435
25270	chr18	74139250	74140450	intron (NM_001142958, intron 2 of 9)	7914	FBXO15	F-box protein 15	protein-coding	0	3	3	37	28	65	0	3.52784	4.07487	31.8257	27.8796	50.1068	19.5691	-3.9903	0.726911	-5.48939	4.03332e-08	4.2012e-06
1901	chr1	156119340	156120990	intron (NM_001282625, intron 4 of 12)	5495	LMNA	lamin A/C	protein-coding	2	7	2	90	66	72	1.85754	8.23163	2.71658	77.4139	65.7161	55.5029	35.2398	-3.98957	0.537886	-7.41713	1.19685e-13	3.44175e-11
26946	chr20	11267070	11268350	non-coding (NR_038972, exon 2 of 2)	5673	LOC339593	uncharacterized LOC339593	ncRNA	3	0	0	19	14	27	2.78631	0	0	16.3429	13.9398	20.8136	8.98044	-3.97332	1.04229	-3.81213	0.000137776	0.00476562
11421	chr7	29857450	29860910	intron (NM_001080529, intron 2 of 8)	52626	WIPF3	WAS/WASL interacting protein family member 3	protein-coding	2	1	0	18	14	27	1.85754	1.17595	0	15.4828	13.9398	20.8136	8.87827	-3.92543	1.02859	-3.8163	0.000135465	0.00470232
19438	chr13	30428870	30432980	Intergenic	-8681	LINC01058	long intergenic non-protein coding RNA 1058	ncRNA	4	6	1	60	60	84	3.71508	7.05568	1.35829	51.6093	59.7419	64.7534	31.3723	-3.8341	0.543582	-7.05341	1.7459e-12	4.33989e-10
4155	chr2	111484850	111496840	intron (NR_024373, intron 1 of 1)	4316	MIR4435-2HG	MIR4435-2 host gene	ncRNA	11	9	2	121	102	184	10.2165	10.5835	2.71658	104.079	101.561	141.841	61.8329	-3.82907	0.398711	-9.60364	7.71689e-22	9.84138e-19
7969	chr4	184889630	184890640	Intergenic	9326	LINC01093	long intergenic non-protein coding RNA 1093	ncRNA	0	2	1	11	21	22	0	2.35189	1.35829	9.4617	20.9097	16.9592	8.5068	-3.77248	1.03776	-3.63522	0.00027774	0.00852163
17248	chr11	69121780	69124360	Intergenic	39894	MIR3164	microRNA 3164	ncRNA	2	1	2	37	20	32	1.85754	1.17595	2.71658	31.8257	19.914	24.668	13.693	-3.75959	0.803676	-4.678	2.89692e-06	0.000179646
13747	chr8	142844370	142845430	intron (NM_002066, intron 3 of 3)	10099	GML	glycosylphosphatidylinositol anchored molecule like	protein-coding	3	0	1	23	21	25	2.78631	0	1.35829	19.7836	20.9097	19.2718	10.6849	-3.75882	0.906344	-4.14723	3.36523e-05	0.00147989
17253	chr11	69301530	69302450	Intergenic	7852	MYEOV	myeloma overexpressed	protein-coding	1	3	1	24	29	34	0.928769	3.52784	1.35829	20.6437	28.8753	26.2097	13.5906	-3.73589	0.80358	-4.64905	3.33462e-06	0.000201672
21327	chr15	51227780	51228940	intron (NM_001347248, intron 3 of 9)	-13830	MIR4713	microRNA 4713	ncRNA	4	1	4	43	45	69	3.71508	1.17595	5.43316	36.9866	44.8064	53.1903	24.2179	-3.7328	0.606503	-6.15464	7.52498e-10	1.10361e-07
26093	chr19	32350330	32352750	intron (NM_001136156, intron 2 of 6)	5932	ZNF507	zinc finger protein 507	protein-coding	0	1	2	23	11	20	0	1.17595	2.71658	19.7836	10.9527	15.4175	8.34104	-3.73066	1.03249	-3.61328	0.000302349	0.00912291
23166	chr16	89319050	89321560	promoter-TSS (NM_001242885)	-828	LOC100287036	uncharacterized LOC100287036	protein-coding	5	13	6	129	107	185	4.64384	15.2873	8.14973	110.96	106.54	142.612	64.6987	-3.72259	0.383602	-9.70428	2.89114e-22	4.24014e-19
2297	chr1	192549330	192554730	Intergenic	-23697	RGS1	regulator of G-protein signaling 1	protein-coding	1	1	1	11	16	25	0.928769	1.17595	1.35829	9.4617	15.9312	19.2718	8.02129	-3.71884	1.04122	-3.57161	0.000354797	0.0104522
14437	chr9	99039460	99041640	exon (NM_001855, exon 23 of 42)	-64539	TGFBR1	transforming growth factor beta receptor 1	protein-coding	2	2	0	19	24	23	1.85754	2.35189	0	16.3429	23.8968	17.7301	10.3632	-3.69941	0.910987	-4.06088	4.88884e-05	0.0020084
15340	chr10	29646000	29647300	intron (NM_003174, intron 3 of 35)	-11678	SVIL	supervillin	protein-coding	3	2	0	34	25	22	2.78631	2.35189	0	29.2453	24.8925	16.9592	12.7059	-3.68157	0.826903	-4.45223	8.49822e-06	0.000451576
3604	chr2	64338760	64339890	Intergenic	-1434	MIR4433A	microRNA 4433a	ncRNA	4	1	1	25	32	41	3.71508	1.17595	1.35829	21.5039	31.8624	31.6058	15.2036	-3.67617	0.752303	-4.88656	1.02614e-06	7.09875e-05
27276	chr20	40497860	40499740	Intergenic	190440	MAFB	MAF bZIP transcription factor B	protein-coding	2	0	1	22	13	14	1.85754	0	1.35829	18.9234	12.9441	10.7922	7.64592	-3.67431	1.05713	-3.47574	0.000509444	0.0139785
22836	chr16	67240560	67242850	intron (NM_013241, intron 1 of 21)	5817	FHOD1	formin homology 2 domain containing 1	protein-coding	8	5	3	76	81	106	7.43015	5.87974	4.07487	65.3717	80.6516	81.7126	40.8535	-3.67039	0.459514	-7.98755	1.37648e-15	6.08266e-13
554	chr1	26274190	26277480	intron (NM_001319944, intron 12 of 13)	-3887	SH3BGRL3	SH3 domain binding glutamate rich protein like 3	protein-coding	10	9	9	139	152	167	9.28769	10.5835	12.2246	119.561	151.346	128.736	71.9566	-3.65569	0.34928	-10.4663	1.23313e-25	3.28819e-22
3260	chr2	28583610	28585340	intron (NR_138141, intron 5 of 35)	18118	PLB1	phospholipase B1	protein-coding	6	4	2	63	50	83	5.57261	4.70379	2.71658	54.1897	49.7849	63.9825	30.1584	-3.64993	0.530094	-6.88544	5.76091e-12	1.27052e-09
14050	chr9	36921220	36925590	exon (NM_001280547, exon 7 of 9)	-29874	MIR4476	microRNA 4476	ncRNA	7	6	9	123	97	143	6.50138	7.05568	12.2246	105.799	96.5828	110.235	56.3997	-3.64626	0.390579	-9.33553	1.00488e-20	1.09167e-17
25291	chr18	77064740	77069280	intron (NM_001025100, intron 2 of 3)	-49911	MBP	myelin basic protein	protein-coding	7	5	1	56	45	107	6.50138	5.87974	1.35829	48.1687	44.8064	82.4835	31.533	-3.6115	0.538624	-6.70504	2.01351e-11	4.13009e-09
15985	chr10	97541930	97544110	intron (NM_024954, intron 1 of 2)	-29421	ANKRD2	ankyrin repeat domain 2	protein-coding	18	12	6	195	142	225	16.7178	14.1114	8.14973	167.73	141.389	173.447	86.9241	-3.58866	0.316538	-11.3372	8.58464e-30	3.59721e-26
23662	chr17	29154440	29156560	intron (NM_001346765, intron 2 of 42)	-15121	MYO18A	myosin XVIIIA	protein-coding	6	4	2	80	49	56	5.57261	4.70379	2.71658	68.8124	48.7892	43.1689	28.9606	-3.58466	0.542722	-6.60495	3.97645e-11	7.52497e-09
24470	chr17	73290430	73292380	intron (NM_012121, intron 1 of 1)	20599	CDC42EP4	CDC42 effector protein 4	protein-coding	4	7	5	78	65	104	3.71508	8.23163	6.79144	67.0921	64.7204	80.1709	38.4536	-3.5443	0.463311	-7.64993	2.0109e-14	6.48173e-12
4099	chr2	108661290	108663030	intron (NM_001193485, intron 2 of 9)	7348	LIMS1	LIM zinc finger domain containing 1	protein-coding	8	9	2	100	64	124	7.43015	10.5835	2.71658	86.0154	63.7247	95.5884	44.3431	-3.53307	0.440455	-8.02141	1.04541e-15	4.79122e-13
16955	chr11	60388480	60390650	exon (NM_021201, exon 5 of 7)	-6449	MS4A14	membrane spanning 4-domains A14	protein-coding	3	2	1	25	25	39	2.78631	2.35189	1.35829	21.5039	24.8925	30.0641	13.8261	-3.51427	0.756633	-4.64461	3.40715e-06	0.000203571
11613	chr7	47473750	47476950	intron (NM_022748, intron 4 of 30)	106794	TNS3	tensin 3	protein-coding	3	5	0	56	31	30	2.78631	5.87974	0	48.1687	30.8667	23.1262	18.4713	-3.51324	0.686141	-5.12029	3.05069e-07	2.49952e-05
22229	chr16	4944020	4946350	Intergenic	-8050	PPL	periplakin	protein-coding	3	6	4	57	64	68	2.78631	7.05568	5.43316	49.0288	63.7247	52.4194	30.0747	-3.47725	0.517121	-6.72425	1.76502e-11	3.67174e-09
20462	chr14	70706610	70708140	intron (NR_125769, intron 3 of 3)	8677	LINC01269	long intergenic non-protein coding RNA 1269	ncRNA	0	3	1	21	15	23	0	3.52784	1.35829	18.0632	14.9355	17.7301	9.26916	-3.46305	0.926128	-3.73928	0.000184548	0.00610966
19326	chr13	20172960	20175660	Intergenic	-13266	GJA3	gap junction protein alpha 3	protein-coding	4	3	1	28	39	44	3.71508	3.52784	1.35829	24.0843	38.8322	33.9184	17.5727	-3.4387	0.669299	-5.13776	2.78037e-07	2.29729e-05
9084	chr5	158942150	158944600	intron (NM_182708, intron 5 of 14)	156387	EBF1	early B-cell factor 1	protein-coding	2	1	1	17	20	18	1.85754	1.17595	1.35829	14.6226	19.914	13.8757	8.80068	-3.42954	0.930731	-3.68478	0.000228903	0.00727429
16766	chr11	36149260	36150650	intron (NM_174902, intron 4 of 5)	-72054	LOC101928510	uncharacterized LOC101928510	ncRNA	0	5	2	33	19	51	0	5.87974	2.71658	28.3851	18.9183	39.3146	15.869	-3.42451	0.732124	-4.67751	2.90382e-06	0.000179694
18704	chr12	75943710	75945690	Intergenic	87076	PHLDA1	pleckstrin homology like domain family A member 1	protein-coding	9	0	3	40	47	75	8.35892	0	4.07487	34.4062	46.7978	57.8155	25.2422	-3.40137	0.580181	-5.86259	4.55692e-09	5.73663e-07
25969	chr19	18373300	18375940	Intergenic	-11340	GDF15	growth differentiation factor 15	protein-coding	7	4	5	75	82	56	6.50138	4.70379	6.79144	64.5116	81.6473	43.1689	34.5541	-3.38813	0.489324	-6.92411	4.38722e-12	9.82335e-10
28723	chr22	42998760	43002800	intron (NM_001184970, intron 1 of 10)	14398	PACSIN2	protein kinase C and casein kinase substrate in neurons 2	protein-coding	14	6	3	97	92	107	13.0028	7.05568	4.07487	83.435	91.6043	82.4835	46.9427	-3.33881	0.406745	-8.20861	2.23758e-16	1.15145e-13
947	chr1	43783210	43784480	intron (NM_001270465, intron 2 of 7)	-54777	MIR6079	microRNA 6079	ncRNA	3	0	1	14	13	25	2.78631	0	1.35829	12.0422	12.9441	19.2718	8.06711	-3.33303	0.965327	-3.45274	0.000554923	0.0150229
4166	chr2	111698660	111699860	Intergenic	71874	MIR4771-1	microRNA 4771-1	ncRNA	3	1	3	28	33	29	2.78631	1.17595	4.07487	24.0843	32.8581	22.3553	14.5558	-3.31996	0.717116	-4.6296	3.66364e-06	0.000217095
2733	chr1	226642060	226645870	intron (NM_002221, intron 4 of 7)	31103	ITPKB-IT1	ITPKB intronic transcript 1	ncRNA	9	11	6	96	97	146	8.35892	12.9354	8.14973	82.5748	96.5828	112.548	53.5249	-3.31458	0.380575	-8.7094	3.05494e-18	2.18555e-15
4426	chr2	145744650	145745870	Intergenic	-841797	PABPC1P2	poly(A) binding protein cytoplasmic 1 pseudogene 2	pseudo	1	4	0	18	18	29	0.928769	4.70379	0	15.4828	17.9226	22.3553	10.2322	-3.30518	0.86257	-3.83178	0.000127219	0.00445829
11461	chr7	32499490	32502440	intron (NM_015060, intron 1 of 15)	5539	AVL9	AVL9 cell migration associated	protein-coding	6	2	4	28	32	96	5.57261	2.35189	5.43316	24.0843	31.8624	74.0039	23.8847	-3.27991	0.612211	-5.35749	8.43858e-08	8.14212e-06
5296	chr3	12193150	12195240	Intergenic	-34844	TIMP4	TIMP metallopeptidase inhibitor 4	protein-coding	2	4	0	15	31	27	1.85754	4.70379	0	12.9023	30.8667	20.8136	11.8573	-3.25927	0.811628	-4.01571	5.92659e-05	0.00236837
22319	chr16	12646240	12647950	Intergenic	-73226	MIR4718	microRNA 4718	ncRNA	6	7	2	61	46	78	5.57261	8.23163	2.71658	52.4694	45.8021	60.1282	29.1534	-3.23895	0.501579	-6.45751	1.06441e-10	1.82581e-08
28626	chr22	39546200	39548450	Intergenic	-14470	RPS19BP1	ribosomal protein S19 binding protein 1	protein-coding	13	14	6	152	114	134	12.074	16.4633	8.14973	130.743	113.51	103.297	64.0395	-3.22844	0.343257	-9.40532	5.18699e-21	5.85172e-18
16166	chr10	110527560	110532110	Intergenic	31968	DUSP5	dual specificity phosphatase 5	protein-coding	5	0	4	29	32	48	4.64384	0	5.43316	24.9445	31.8624	37.0019	17.3143	-3.21698	0.657111	-4.89564	9.79854e-07	6.84311e-05
23834	chr17	38905600	38909580	intron (NM_001271608, intron 3 of 5)	-7389	MIR6779	microRNA 6779	ncRNA	2	7	1	38	48	32	1.85754	8.23163	1.35829	32.6859	47.7935	24.668	19.4325	-3.20475	0.638106	-5.02229	5.1059e-07	3.89003e-05
19833	chr13	99322130	99323370	intron (NR_026644, intron 6 of 8)	-15255	GPR183	G protein-coupled receptor 183	protein-coding	3	2	2	15	34	31	2.78631	2.35189	2.71658	12.9023	33.8538	23.8971	13.0847	-3.15999	0.752607	-4.19872	2.6843e-05	0.00121506
2298	chr1	192575030	192582450	intron (NM_002922, intron 4 of 4)	3013	RGS1	regulator of G-protein signaling 1	protein-coding	27	19	11	168	182	295	25.0768	22.343	14.9412	144.506	181.217	227.408	102.582	-3.12334	0.28527	-10.9487	6.73954e-28	2.47105e-24
25261	chr18	70421450	70423900	Intergenic	-38084	LINC01910	long intergenic non-protein coding RNA 1910	ncRNA	2	2	1	18	8	32	1.85754	2.35189	1.35829	15.4828	7.96559	24.668	8.94734	-3.11012	0.896362	-3.46972	0.000521004	0.0142424
4889	chr2	217927520	217930100	intron (NM_022648, intron 1 of 32)	-8574	TNS1	tensin 1	protein-coding	17	21	7	174	163	161	15.7891	24.6949	9.50802	149.667	162.299	124.111	81.0114	-3.10712	0.308494	-10.0719	7.35289e-24	1.54054e-20
11246	chr7	17689870	17690960	Intergenic	-131506	LOC101927630	uncharacterized LOC101927630	ncRNA	6	2	0	35	27	22	5.57261	2.35189	0	30.1054	26.8839	16.9592	13.6455	-3.0875	0.72981	-4.23055	2.33118e-05	0.00107344
12107	chr7	101922630	101924660	intron (NM_001202544, intron 2 of 21)	106043	CUX1	cut like homeobox 1	protein-coding	7	4	15	81	98	111	6.50138	4.70379	20.3743	69.6725	97.5785	85.567	47.3996	-3.07141	0.410346	-7.48492	7.15881e-14	2.12103e-11
21978	chr15	99343750	99345300	intron (NM_001321675, intron 6 of 9)	87000	HSP90B2P	heat shock protein 90 beta family member 2, pseudogene	pseudo	2	1	3	17	19	31	1.85754	1.17595	4.07487	14.6226	18.9183	23.8971	10.7577	-3.07085	0.798046	-3.84796	0.000119105	0.00422514
16164	chr10	110491970	110505200	intron (NM_004419, intron 1 of 3)	718	DUSP5	dual specificity phosphatase 5	protein-coding	9	16	6	116	67	164	8.35892	18.8152	8.14973	99.7779	66.7118	126.423	54.7061	-3.06513	0.389413	-7.87116	3.51371e-15	1.37419e-12
28683	chr22	41855280	41864150	intron (NM_004599, intron 1 of 18)	26636	SREBF2	sterol regulatory element binding transcription factor 2	protein-coding	5	5	2	43	36	51	4.64384	5.87974	2.71658	36.9866	35.8451	39.3146	20.8978	-3.06069	0.56578	-5.40968	6.31359e-08	6.29899e-06
22249	chr16	9071830	9073730	Intergenic	-18900	C16orf72	chromosome 16 open reading frame 72	protein-coding	4	2	0	20	24	18	3.71508	2.35189	0	17.2031	23.8968	13.8757	10.1738	-3.06059	0.825762	-3.70638	0.000210242	0.00679232
8475	chr5	87119450	87123580	intron (NR_105018, intron 1 of 3)	1367	LOC101929380	uncharacterized LOC101929380	ncRNA	5	2	0	29	18	26	4.64384	2.35189	0	24.9445	17.9226	20.0427	11.6509	-3.04608	0.767973	-3.96639	7.29698e-05	0.00282741
24459	chr17	72418930	72424310	intron (NR_137281, intron 3 of 4)	78809	LINC02003	long intergenic non-protein coding RNA 2003	ncRNA	13	5	3	77	62	82	12.074	5.87974	4.07487	66.2319	61.7333	63.2117	35.5342	-3.04536	0.44227	-6.88575	5.74827e-12	1.27052e-09
22612	chr16	31354150	31358310	intron (NM_001286375, intron 2 of 30)	1096	ITGAX	integrin subunit alpha X	protein-coding	4	4	2	26	32	49	3.71508	4.70379	2.71658	22.364	31.8624	37.7728	17.1891	-3.03547	0.62993	-4.81873	1.44473e-06	9.76427e-05
21905	chr15	90844330	90846040	Intergenic	-23407	FURIN	furin, paired basic amino acid cleaving enzyme	protein-coding	5	3	1	33	28	33	4.64384	3.52784	1.35829	28.3851	27.8796	25.4388	15.2056	-3.03344	0.660708	-4.5912	4.40696e-06	0.00025496
17976	chr12	6166610	6168550	Intergenic	-32127	CD9	CD9 molecule	protein-coding	10	12	3	64	76	126	9.28769	14.1114	4.07487	55.0499	75.6731	97.1301	42.5545	-3.02886	0.424453	-7.13593	9.61373e-13	2.41017e-10
9065	chr5	158382180	158383290	intron (NR_109888, intron 1 of 6)	27038	LOC101927697	uncharacterized LOC101927697	ncRNA	1	4	6	49	33	37	0.928769	4.70379	8.14973	42.1476	32.8581	28.5223	19.5517	-3.0117	0.605635	-4.9728	6.59938e-07	4.81525e-05
439	chr1	21956050	21957960	Intergenic	-19708	HSPG2	heparan sulfate proteoglycan 2	protein-coding	13	6	4	90	74	70	12.074	7.05568	5.43316	77.4139	73.6817	53.9612	38.2699	-3.00579	0.429453	-6.99911	2.57596e-12	6.14294e-10
14604	chr9	121156140	121158320	intron (NM_001330762, intron 16 of 32)	35460	CNTRL	centriolin	protein-coding	7	5	3	45	42	68	6.50138	5.87974	4.07487	38.707	41.8193	52.4194	24.9003	-2.98935	0.516493	-5.78778	7.13231e-09	8.57398e-07
14225	chr9	78713250	78714940	Intergenic	417020	PSAT1	phosphoserine aminotransferase 1	protein-coding	10	4	2	60	38	63	9.28769	4.70379	2.71658	51.6093	37.8365	48.5651	25.7865	-2.97314	0.51454	-5.77826	7.5476e-09	8.963e-07
20618	chr14	89267130	89269530	intron (NM_001085471, intron 4 of 6)	148780	FOXN3	forkhead box N3	protein-coding	11	18	1	103	75	120	10.2165	21.167	1.35829	88.5959	74.6774	92.5049	48.0867	-2.95284	0.744143	-3.96811	7.24442e-05	0.00281448
7780	chr4	146061490	146063980	Intergenic	59178	LINC01095	long intergenic non-protein coding RNA 1095	ncRNA	12	4	0	36	47	71	11.1452	4.70379	0	30.9656	46.7978	54.732	24.7241	-2.94603	0.558257	-5.27719	1.31179e-07	1.18392e-05
1839	chr1	154419000	154421680	intron (NM_000565, intron 1 of 9)	15147	IL6R	interleukin 6 receptor	protein-coding	5	1	3	27	33	28	4.64384	1.17595	4.07487	23.2242	32.8581	21.5845	14.5936	-2.94465	0.674887	-4.36317	1.2819e-05	0.000641423
7034	chr4	3639840	3641660	Intergenic	37105	LOC100133461	uncharacterized LOC100133461	ncRNA	14	6	11	107	79	126	13.0028	7.05568	14.9412	92.0365	78.6602	97.1301	50.4711	-2.94194	0.366381	-8.02972	9.76983e-16	4.54871e-13
16984	chr11	61754700	61758530	intron (NR_026882, intron 2 of 3)	1049	DKFZP434K028	uncharacterized LOC26070	ncRNA	57	40	11	346	281	407	52.9398	47.0379	14.9412	297.613	279.791	313.746	167.678	-2.93954	0.453097	-6.48765	8.71837e-11	1.52219e-08
29071	chrX	45765150	45767860	Intergenic	-19381	MIR222	microRNA 222	ncRNA	7	5	4	32	39	91	6.50138	5.87974	5.43316	27.5249	38.8322	70.1495	25.7202	-2.93297	0.540503	-5.42637	5.75123e-08	5.81707e-06
17456	chr11	86688200	86689480	Intergenic	-16204	ME3	malic enzyme 3	protein-coding	8	5	0	36	31	60	7.43015	5.87974	0	30.9656	30.8667	46.2524	20.2324	-2.93167	0.589461	-4.97347	6.5765e-07	4.81264e-05
25789	chr19	13260390	13263810	intron (NM_000068, intron 25 of 46)	111632	IER2	immediate early response 2	protein-coding	20	18	12	148	133	208	18.5754	21.167	16.2995	127.303	132.428	160.342	79.3524	-2.90277	0.292668	-9.91831	3.46586e-23	6.35379e-20
25100	chr18	48832230	48836460	intron (NM_014772, intron 10 of 11)	108462	SMAD7	SMAD family member 7	protein-coding	7	5	6	52	60	62	6.50138	5.87974	8.14973	44.728	59.7419	47.7942	28.7992	-2.90067	0.47447	-6.11349	9.74752e-10	1.38123e-07
16163	chr10	110455010	110458230	Intergenic	-41247	DUSP5	dual specificity phosphatase 5	protein-coding	5	4	1	25	32	36	4.64384	4.70379	1.35829	21.5039	31.8624	27.7515	15.3039	-2.86699	0.647353	-4.42879	9.47618e-06	0.000491087
20030	chr14	22388830	22391750	Intergenic	198947	DAD1	defender against cell death 1	protein-coding	12	4	5	78	37	84	11.1452	4.70379	6.79144	67.0921	36.8408	64.7534	31.8878	-2.86298	0.47118	-6.0762	1.23066e-09	1.70272e-07
4580	chr2	171652020	171653670	Intergenic	-34564	DYNC1I2	dynein cytoplasmic 1 intermediate chain 2	protein-coding	5	1	2	19	25	30	4.64384	1.17595	2.71658	16.3429	24.8925	23.1262	12.1497	-2.86038	0.726395	-3.93777	8.22438e-05	0.00310473
11614	chr7	47477820	47483470	intron (NM_022748, intron 4 of 30)	101499	TNS3	tensin 3	protein-coding	22	13	2	106	93	142	20.4329	15.2873	2.71658	91.1764	92.6	109.464	55.2795	-2.85882	0.367246	-7.78447	7.00038e-15	2.59918e-12
5423	chr3	23740460	23741440	Intergenic	-64943	UBE2E1	ubiquitin conjugating enzyme E2 E1	protein-coding	4	2	2	26	17	32	3.71508	2.35189	2.71658	22.364	16.9269	24.668	12.1237	-2.84358	0.716317	-3.96973	7.19555e-05	0.0027992
2130	chr1	172254400	172256210	intron (NM_015569, intron 15 of 20)	-110470	DNM3OS	DNM3 opposite strand/antisense RNA	ncRNA	9	2	0	28	35	33	8.35892	2.35189	0	24.0843	34.8494	25.4388	15.8472	-2.83644	0.663446	-4.27532	1.90865e-05	0.00090152
12470	chr7	143374110	143376380	Intergenic	5780	LOC100507507	uncharacterized LOC100507507	protein-coding	28	18	9	138	145	211	26.0055	21.167	12.2246	118.701	144.376	162.654	80.8549	-2.80359	0.295851	-9.47636	2.63316e-21	3.08943e-18
13698	chr8	140586530	140594300	intron (NM_001164623, intron 1 of 17)	45132	AGO2	argonaute 2, RISC catalytic component	protein-coding	82	55	47	517	462	676	76.1591	64.6771	63.8396	444.7	460.013	521.111	271.75	-2.7907	0.166104	-16.8009	2.4053e-63	7.05524e-59
11255	chr7	18507530	18510000	promoter-TSS (NM_001204147)	-508	HDAC9	histone deacetylase 9	protein-coding	9	6	0	45	42	42	8.35892	7.05568	0	38.707	41.8193	32.3767	21.3863	-2.78108	0.557729	-4.98643	6.1505e-07	4.57885e-05
14550	chr9	113622760	113624030	Intergenic	29241	RGS3	regulator of G-protein signaling 3	protein-coding	5	2	0	28	18	13	4.64384	2.35189	0	24.0843	17.9226	10.0214	9.83733	-2.77613	0.822989	-3.37323	0.000742926	0.0192845
19449	chr13	30742830	30745450	exon (NM_001629, exon 2 of 5)	8632	ALOX5AP	arachidonate 5-lipoxygenase activating protein	protein-coding	6	6	3	51	47	32	5.57261	7.05568	4.07487	43.8679	46.7978	24.668	22.0061	-2.76957	0.546847	-5.06461	4.09229e-07	3.19242e-05
24280	chr17	59782880	59787960	intron (NM_030938, intron 7 of 11)	-55846	MIR21	microRNA 21	ncRNA	7	8	4	46	55	66	6.50138	9.40758	5.43316	39.5671	54.7634	50.8777	27.7584	-2.76111	0.474874	-5.81442	6.08461e-09	7.4989e-07
5563	chr3	39190270	39193170	intron (NM_194293, intron 1 of 1)	866	XIRP1	xin actin binding repeat containing 1	protein-coding	16	23	8	124	99	193	14.8603	27.0468	10.8663	106.659	98.5742	148.779	67.7976	-2.74482	0.330287	-8.31041	9.53689e-17	5.37954e-14
16983	chr11	61715310	61718770	intron (NM_006133, intron 1 of 19)	-35597	MYRF	myelin regulatory factor	protein-coding	34	6	12	131	108	191	31.5781	7.05568	16.2995	112.68	107.535	147.237	70.3976	-2.69577	0.340718	-7.91203	2.53215e-15	1.0461e-12
26997	chr20	19820090	19822700	Intergenic	-65126	RIN2	Ras and Rab interactor 2	protein-coding	20	15	16	107	110	221	18.5754	17.6392	21.7326	92.0365	109.527	170.363	71.6456	-2.69354	0.324886	-8.29072	1.12564e-16	6.00315e-14
2684	chr1	223724730	223727750	intron (NM_001146068, intron 2 of 20)	13823	CAPN2	calpain 2	protein-coding	10	5	4	52	49	56	9.28769	5.87974	5.43316	44.728	48.7892	43.1689	26.2145	-2.69142	0.478485	-5.62487	1.85645e-08	2.13543e-06
25005	chr18	32920970	32924160	Intergenic	-149554	KLHL14	kelch like family member 14	protein-coding	16	7	6	78	82	77	14.8603	8.23163	8.14973	67.0921	81.6473	59.3573	39.8897	-2.69049	0.399304	-6.73794	1.60653e-11	3.3659e-09
27371	chr20	46349100	46352570	exon (NM_001281457, exon 9 of 10)	13623	SLC35C2	solute carrier family 35 member C2	protein-coding	3	3	2	18	26	22	2.78631	3.52784	2.71658	15.4828	25.8882	16.9592	11.2268	-2.68655	0.73213	-3.66949	0.000243034	0.00766524
13321	chr8	93930350	93936780	Intergenic	16514	PDP1	pyruvate dehyrogenase phosphatase catalytic subunit 1	protein-coding	9	3	1	35	38	30	8.35892	3.52784	1.35829	30.1054	37.8365	23.1262	17.3855	-2.6823	0.608869	-4.40538	1.05598e-05	0.000534955
560	chr1	26377830	26379130	Intergenic	-5686	ZNF683	zinc finger protein 683	protein-coding	5	2	3	30	20	33	4.64384	2.35189	4.07487	25.8046	19.914	25.4388	13.7047	-2.67164	0.656626	-4.06873	4.72698e-05	0.00195836
2665	chr1	221826770	221827530	TTS (NR_125989)	13516	LINC01655	long intergenic non-protein coding RNA 1655	ncRNA	19	4	5	76	65	83	17.6466	4.70379	6.79144	65.3717	64.7204	63.9825	37.2028	-2.66509	0.422402	-6.30936	2.80189e-10	4.51565e-08
22720	chr16	54446000	54447800	Intergenic	-76201	LINC02140	long intergenic non-protein coding RNA 2140	ncRNA	14	8	10	88	79	95	13.0028	9.40758	13.5829	75.6936	78.6602	73.233	43.93	-2.65905	0.368862	-7.20881	5.6445e-13	1.43969e-10
1474	chr1	110002790	110007160	intron (NM_001242675, intron 1 of 16)	1027	AHCYL1	adenosylhomocysteinase like 1	protein-coding	3	4	1	17	18	31	2.78631	4.70379	1.35829	14.6226	17.9226	23.8971	10.8818	-2.657	0.742757	-3.57721	0.000347284	0.0102998
12854	chr8	23295700	23298770	TTS (NM_001136108)	9143	R3HCC1	R3H domain and coiled-coil containing 1	protein-coding	24	22	11	149	149	163	22.2905	25.8708	14.9412	128.163	148.359	125.652	77.5462	-2.65304	0.285637	-9.28813	1.57028e-20	1.58825e-17
22075	chr16	1239430	1243930	exon (NM_003294, exon 4 of 6)	1003	TPSAB1	tryptase alpha/beta 1	protein-coding	26	35	14	225	230	142	24.148	41.1581	19.016	193.535	229.011	109.464	102.722	-2.6503	0.305939	-8.66282	4.60225e-18	3.13938e-15
25061	chr18	45802340	45803370	Intergenic	-22725	SIGLEC15	sialic acid binding Ig like lectin 15	protein-coding	10	2	3	34	31	55	9.28769	2.35189	4.07487	29.2453	30.8667	42.3981	19.7041	-2.64319	0.565477	-4.67426	2.95014e-06	0.000181032
775	chr1	35892200	35895610	intron (NM_001317123, intron 5 of 18)	10710	AGO1	argonaute 1, RISC catalytic component	protein-coding	3	4	1	20	12	34	2.78631	4.70379	1.35829	17.2031	11.9484	26.2097	10.7016	-2.63499	0.757761	-3.47733	0.000506429	0.0139218
16871	chr11	47265010	47266810	intron (NM_005693, intron 7 of 9)	-3466	MADD	MAP kinase activating death domain	protein-coding	4	4	2	18	36	24	3.71508	4.70379	2.71658	15.4828	35.8451	18.501	13.4941	-2.62782	0.684151	-3.84099	0.000122537	0.00432003
28092	chr21	45128410	45130150	intron (NM_001346688, intron 2 of 11)	-23250	ADARB1	adenosine deaminase, RNA specific B1	protein-coding	4	2	3	32	18	22	3.71508	2.35189	4.07487	27.5249	17.9226	16.9592	12.0914	-2.62298	0.700279	-3.74563	0.000179944	0.00597747
3247	chr2	27719750	27722870	Intergenic	-5578	LINC01460	long intergenic non-protein coding RNA 1460	ncRNA	35	23	23	229	200	213	32.5069	27.0468	31.2406	196.975	199.14	164.196	108.518	-2.61949	0.242337	-10.8093	3.10986e-27	1.01354e-23
19887	chr13	109750180	109752680	Intergenic	23156	LINC00676	long intergenic non-protein coding RNA 676	ncRNA	19	10	9	96	78	129	17.6466	11.7595	12.2246	82.5748	77.6645	99.4427	50.2188	-2.61832	0.349651	-7.48839	6.97258e-14	2.08694e-11
26355	chr19	43762910	43767600	Intergenic	-10219	SMG9	SMG9, nonsense mediated mRNA decay factor	protein-coding	5	9	9	80	60	45	4.64384	10.5835	12.2246	68.8124	59.7419	34.6893	31.7826	-2.61683	0.465855	-5.61725	1.94018e-08	2.19899e-06
22247	chr16	9047420	9048600	Intergenic	-43670	C16orf72	chromosome 16 open reading frame 72	protein-coding	12	14	2	64	73	81	11.1452	16.4633	2.71658	55.0499	72.686	62.4408	36.7503	-2.60938	0.422855	-6.17087	6.7915e-10	1.00105e-07
12082	chr7	101136790	101138900	3' UTR (NM_000602, exon 9 of 9)	10756	SERPINE1	serpin family E member 1	protein-coding	27	8	13	117	112	145	25.0768	9.40758	17.6578	100.638	111.518	111.777	62.6792	-2.60415	0.321921	-8.08941	5.99553e-16	2.88296e-13
27867	chr21	33379530	33384590	Intergenic	-20836	IFNGR2	interferon gamma receptor 2	protein-coding	3	4	3	35	25	18	2.78631	4.70379	4.07487	30.1054	24.8925	13.8757	13.4064	-2.5928	0.676111	-3.83488	0.000125627	0.00441305
834	chr1	39191530	39193400	intron (NM_012090, intron 1 of 92)	108298	MACF1	microtubule-actin crosslinking factor 1	protein-coding	15	19	13	116	89	170	13.9315	22.343	17.6578	99.7779	88.6172	131.049	62.2293	-2.58583	0.32378	-7.9864	1.3894e-15	6.08266e-13
11992	chr7	94620550	94622030	intron (NM_001346720, intron 5 of 11)	34919	SGCE	sarcoglycan epsilon	protein-coding	4	1	3	13	14	36	3.71508	1.17595	4.07487	11.182	13.9398	27.7515	10.3065	-2.56574	0.776259	-3.30527	0.000948856	0.0234868
16883	chr11	47523210	47525140	promoter-TSS (NM_001172639)	-187	CELF1	CUGBP, Elav-like family member 1	protein-coding	15	13	11	91	84	127	13.9315	15.2873	14.9412	78.2741	83.6387	97.901	50.6623	-2.56323	0.341823	-7.4987	6.44557e-14	1.96939e-11
21948	chr15	94173140	94175190	Intergenic	-66227	LINC01581	long intergenic non-protein coding RNA 1581	ncRNA	7	2	3	25	28	36	6.50138	2.35189	4.07487	21.5039	27.8796	27.7515	15.0105	-2.53565	0.620821	-4.08435	4.41996e-05	0.00186006
12434	chr7	139915760	139917820	intron (NM_030984, intron 4 of 11)	87637	TBXAS1	thromboxane A synthase 1	protein-coding	4	8	4	41	32	49	3.71508	9.40758	5.43316	35.2663	31.8624	37.7728	20.5762	-2.52654	0.532104	-4.74821	2.05222e-06	0.000132882
20039	chr14	22524450	22527680	Intergenic	63172	DAD1	defender against cell death 1	protein-coding	5	6	9	46	46	61	4.64384	7.05568	12.2246	39.5671	45.8021	47.0233	26.0528	-2.52408	0.477088	-5.2906	1.21917e-07	1.11404e-05
18574	chr12	57278670	57281610	intron (NM_001330122, intron 13 of 23)	-28947	STAC3	SH3 and cysteine rich domain 3	protein-coding	12	3	7	48	42	73	11.1452	3.52784	9.50802	41.2874	41.8193	56.2738	27.2603	-2.51027	0.471988	-5.31851	1.04619e-07	9.80412e-06
16161	chr10	110419760	110424760	Intergenic	-75607	DUSP5	dual specificity phosphatase 5	protein-coding	5	3	2	24	13	38	4.64384	3.52784	2.71658	20.6437	12.9441	29.2932	12.2949	-2.50793	0.693973	-3.61387	0.000301664	0.00912097
11042	chr7	830120	833210	promoter-TSS (NM_001130965)	-840	SUN1	Sad1 and UNC84 domain containing 1	protein-coding	7	6	2	41	32	36	6.50138	7.05568	2.71658	35.2663	31.8624	27.7515	18.5256	-2.50559	0.55589	-4.50734	6.56461e-06	0.000364684
9557	chr6	15904120	15907790	Intergenic	-223131	MYLIP	myosin regulatory light chain interacting protein	protein-coding	7	3	2	37	22	27	6.50138	3.52784	2.71658	31.8257	21.9054	20.8136	14.5484	-2.49381	0.631258	-3.95054	7.79764e-05	0.00296654
18207	chr12	25376760	25378240	Intergenic	-126569	KRAS	KRAS proto-oncogene, GTPase	protein-coding	15	5	9	69	59	82	13.9315	5.87974	12.2246	59.3507	58.7462	63.2117	35.5574	-2.48519	0.405365	-6.13075	8.74674e-10	1.27607e-07
19771	chr13	80168050	80170360	Intergenic	158128	LINC01080	long intergenic non-protein coding RNA 1080	ncRNA	22	13	10	121	83	121	20.4329	15.2873	13.5829	104.079	82.643	93.2757	54.8834	-2.48215	0.327968	-7.56827	3.78236e-14	1.18026e-11
17576	chr11	111176660	111179460	Intergenic	-77922	C11orf53	chromosome 11 open reading frame 53	protein-coding	19	8	4	73	63	83	17.6466	9.40758	5.43316	62.7913	62.729	63.9825	36.9984	-2.47998	0.40555	-6.11511	9.64914e-10	1.37393e-07
1303	chr1	89724430	89726370	Intergenic	92315	LRRC8C	leucine rich repeat containing 8 family member C	protein-coding	25	14	9	114	95	135	23.2192	16.4633	12.2246	98.0576	94.5914	104.068	58.104	-2.47914	0.319491	-7.75967	8.51531e-15	3.04599e-12
25643	chr19	8568820	8570730	intron (NM_012335, intron 1 of 27)	7672	MYO1F	myosin IF	protein-coding	15	10	9	87	75	82	13.9315	11.7595	12.2246	74.8334	74.6774	63.2117	41.773	-2.47702	0.36939	-6.70571	2.00425e-11	4.13009e-09
4097	chr2	108634830	108638380	intron (NM_001193484, intron 1 of 9)	15359	LIMS1	LIM zinc finger domain containing 1	protein-coding	4	5	3	24	20	45	3.71508	5.87974	4.07487	20.6437	19.914	34.6893	14.8194	-2.47663	0.627229	-3.94852	7.86343e-05	0.00298383
25551	chr19	5321970	5323150	intron (NM_130855, intron 1 of 29)	18243	PTPRS	protein tyrosine phosphatase, receptor type S	protein-coding	10	5	2	38	30	52	9.28769	5.87974	2.71658	32.6859	29.871	40.0854	20.0877	-2.46143	0.537831	-4.57659	4.72626e-06	0.000270763
28612	chr22	39252470	39256080	Intergenic	-9220	PDGFB	platelet derived growth factor subunit B	protein-coding	54	38	14	263	247	221	50.1535	44.686	19.016	226.221	245.938	170.363	126.063	-2.45955	0.255342	-9.63241	5.83467e-22	7.77921e-19
20199	chr14	50039860	50040950	intron (NR_131171, intron 4 of 8)	-32885	LINC01588	long intergenic non-protein coding RNA 1588	ncRNA	5	3	12	41	46	60	4.64384	3.52784	16.2995	35.2663	45.8021	46.2524	25.2987	-2.45042	0.505015	-4.85217	1.22116e-06	8.40823e-05
5054	chr2	232837530	232839130	intron (NR_103492, intron 21 of 26)	-30684	C2orf82	chromosome 2 open reading frame 82	protein-coding	14	9	10	72	70	92	13.0028	10.5835	13.5829	61.9311	69.6989	70.9204	39.9533	-2.4466	0.375091	-6.52269	6.90569e-11	1.22023e-08
18830	chr12	96501000	96502330	intron (NM_001306084, intron 2 of 67)	12094	CFAP54	cilia and flagella associated protein 54	protein-coding	5	3	2	28	26	14	4.64384	3.52784	2.71658	24.0843	25.8882	10.7922	11.9422	-2.44159	0.705529	-3.46064	0.000538885	0.0146629
23220	chr17	1114270	1115900	intron (NM_001322840, intron 2 of 22).2	-5985	ABR	active BCR-related	protein-coding	5	10	6	55	49	45	4.64384	11.7595	8.14973	47.3085	48.7892	34.6893	25.89	-2.44118	0.478515	-5.10157	3.36852e-07	2.72192e-05
7547	chr4	89324110	89325260	Intergenic	-16675	GPRIN3	GPRIN family member 3	protein-coding	6	1	2	19	18	25	5.57261	1.17595	2.71658	16.3429	17.9226	19.2718	10.5004	-2.43864	0.732754	-3.32804	0.000874591	0.0220369
9314	chr5	181196660	181200480	intron (NM_203293, intron 5 of 6)	2360	TRIM7	tripartite motif containing 7	protein-coding	8	15	10	73	67	94	7.43015	17.6392	13.5829	62.7913	66.7118	72.4621	40.1029	-2.41952	0.383711	-6.30557	2.87128e-10	4.6022e-08
2577	chr1	209883050	209885690	Intergenic	-53804	SYT14	synaptotagmin 14	protein-coding	5	3	3	23	24	29	4.64384	3.52784	4.07487	19.7836	23.8968	22.3553	13.047	-2.41908	0.645339	-3.74854	0.000177866	0.00593533
10864	chr6	156827260	156829010	intron (NM_020732, intron 1 of 19)	-48404	MIR4466	microRNA 4466	ncRNA	4	1	6	23	22	33	3.71508	1.17595	8.14973	19.7836	21.9054	25.4388	13.3614	-2.41403	0.659404	-3.66093	0.000251302	0.00788364
24444	chr17	69516100	69521180	intron (NM_001330450, intron 4 of 11)	16418	MAP2K6	mitogen-activated protein kinase kinase 6	protein-coding	8	8	5	45	54	44	7.43015	9.40758	6.79144	38.707	53.7677	33.9184	25.0037	-2.41158	0.48002	-5.02392	5.06275e-07	3.8672e-05
1048	chr1	51266800	51269810	intron (NM_014372, intron 1 of 2)	29656	TTC39A	tetratricopeptide repeat domain 39A	protein-coding	7	15	3	69	50	53	6.50138	17.6392	4.07487	59.3507	49.7849	40.8563	29.7012	-2.40705	0.464786	-5.17882	2.23289e-07	1.87665e-05
8438	chr5	78756360	78759270	Intergenic	-108990	LHFPL2	lipoma HMGIC fusion partner-like 2	protein-coding	5	6	0	29	17	29	4.64384	7.05568	0	24.9445	16.9269	22.3553	12.6544	-2.40599	0.683422	-3.52051	0.000430725	0.0121818
13557	chr8	125218930	125220480	intron (NM_173685, intron 5 of 7)	127864	NSMCE2	NSE2/MMS21 homolog, SMC5-SMC6 complex SUMO ligase	protein-coding	9	7	4	39	34	65	8.35892	8.23163	5.43316	33.546	33.8538	50.1068	23.255	-2.3994	0.495403	-4.84333	1.27683e-06	8.77095e-05
1275	chr1	86773170	86775440	Intergenic	69735	SH3GLB1	SH3 domain containing GRB2 like endophilin B1	protein-coding	5	3	4	23	26	33	4.64384	3.52784	5.43316	19.7836	25.8882	25.4388	14.1192	-2.39214	0.621514	-3.84889	0.000118652	0.00421856
4273	chr2	127508060	127509190	intron (NM_017969, intron 2 of 13)	17886	IWS1	IWS1, SUPT6H interacting protein	protein-coding	2	4	3	17	20	25	1.85754	4.70379	4.07487	14.6226	19.914	19.2718	10.7408	-2.38079	0.716119	-3.32457	0.000885554	0.022258
20765	chr14	96053430	96054430	intron (NM_001282463, intron 2 of 2)	14606	C14orf132	chromosome 14 open reading frame 132	protein-coding	3	4	3	25	20	23	2.78631	4.70379	4.07487	21.5039	19.914	17.7301	11.7855	-2.37705	0.677009	-3.5111	0.000446248	0.0125018
15097	chr10	3850610	3853730	Intergenic	18220	LOC105376365	uncharacterized LOC105376365	ncRNA	9	1	5	38	23	38	8.35892	1.17595	6.79144	32.6859	22.9011	29.2932	16.8677	-2.35405	0.588951	-3.99702	6.41446e-05	0.00253229
28354	chr22	25398110	25399100	Intergenic	-17028	LRP5L	LDL receptor related protein 5 like	protein-coding	8	6	2	26	31	47	7.43015	7.05568	2.71658	22.364	30.8667	36.2311	17.7774	-2.3378	0.563928	-4.14557	3.38968e-05	0.00148841
18355	chr12	48765690	48767280	TTS (NR_029448)	5552	MIR4701	microRNA 4701	ncRNA	14	16	11	81	100	84	13.0028	18.8152	14.9412	69.6725	99.5699	64.7534	46.7925	-2.32759	0.357971	-6.50216	7.91729e-11	1.3906e-08
9377	chr6	3745480	3747500	intron (NM_183373, intron 1 of 4)	5522	PXDC1	PX domain containing 1	protein-coding	15	7	1	52	41	50	13.9315	8.23163	1.35829	44.728	40.8236	38.5437	24.6028	-2.31708	0.497765	-4.65497	3.24035e-06	0.000196376
3030	chr2	8311690	8314640	intron (NR_034135, intron 2 of 8)	15254	LINC00299	long intergenic non-protein coding RNA 299	ncRNA	11	7	2	43	49	31	10.2165	8.23163	2.71658	36.9866	48.7892	23.8971	21.8063	-2.31308	0.530218	-4.3625	1.28582e-05	0.000641423
16953	chr11	60363180	60366150	Intergenic	-13820	MS4A7	membrane spanning 4-domains A7	protein-coding	10	3	2	39	22	32	9.28769	3.52784	2.71658	33.546	21.9054	24.668	15.9419	-2.29608	0.599176	-3.83206	0.000127073	0.00445829
6569	chr3	168024090	168025580	intron (NM_014498, intron 13 of 15)	71090	GOLIM4	golgi integral membrane protein 4	protein-coding	18	13	12	93	79	100	16.7178	15.2873	16.2995	79.9944	78.6602	77.0874	47.3411	-2.28447	0.336362	-6.7917	1.1082e-11	2.35548e-09
17693	chr11	119359090	119365970	intron (NM_001243759, intron 1 of 11)	1652	USP2	ubiquitin specific peptidase 2	protein-coding	82	68	51	390	348	541	76.1591	79.9644	69.2727	335.46	346.503	417.043	220.734	-2.28364	0.173535	-13.1596	1.49931e-39	1.46592e-35
16596	chr11	10656980	10660170	intron (NM_001206880, intron 1 of 19)	-6274	MRVI1	murine retrovirus integration site 1 homolog	protein-coding	20	21	18	133	123	116	18.5754	24.6949	24.4492	114.401	122.471	89.4214	65.6687	-2.28065	0.298472	-7.64108	2.15404e-14	6.86766e-12
19321	chr13	19793510	19795050	Intergenic	-11261	PSPC1	paraspeckle component 1	protein-coding	9	8	5	43	34	63	8.35892	9.40758	6.79144	36.9866	33.8538	48.5651	23.9939	-2.27752	0.476118	-4.78352	1.7225e-06	0.000113538
28539	chr22	37303470	37304420	intron (NM_001318024, intron 8 of 12)	21562	CYTH4	cytohesin 4	protein-coding	7	10	2	30	26	65	6.50138	11.7595	2.71658	25.8046	25.8882	50.1068	20.4628	-2.26701	0.551999	-4.10692	4.00975e-05	0.00171699
15101	chr10	4134540	4137820	Intergenic	84454	LOC101927964	uncharacterized LOC101927964	ncRNA	10	6	4	51	28	45	9.28769	7.05568	5.43316	43.8679	27.8796	34.6893	21.3689	-2.26212	0.50663	-4.46505	8.0051e-06	0.000429261
4339	chr2	132803310	132804960	intron (NM_207481, intron 11 of 17)	-111422	LOC101928185	uncharacterized LOC101928185	ncRNA	10	2	1	31	20	26	9.28769	2.35189	1.35829	26.6648	19.914	20.0427	13.2699	-2.25804	0.663782	-3.40178	0.00066948	0.0176435
12705	chr8	8333100	8335360	intron (NM_001080826, intron 3 of 4)	47604	PRAG1	PEAK1 related kinase activating pseudokinase 1	protein-coding	21	17	6	82	97	86	19.5041	19.9911	8.14973	70.5327	96.5828	66.2952	46.8426	-2.25473	0.360624	-6.2523	4.04445e-10	6.23716e-08
19450	chr13	30828320	30830330	Intergenic	26119	LINC00398	long intergenic non-protein coding RNA 398	ncRNA	23	4	9	74	78	61	21.3617	4.70379	12.2246	63.6514	77.6645	47.0233	37.7715	-2.25247	0.422031	-5.33722	9.43835e-08	8.98849e-06
20386	chr14	65286400	65292670	Intergenic	45648	MIR4708	microRNA 4708	ncRNA	14	15	16	85	90	106	13.0028	17.6392	21.7326	73.1131	89.6129	81.7126	49.4689	-2.24936	0.335797	-6.69857	2.10475e-11	4.28726e-09
26593	chr19	51137710	51139950	Intergenic	-3471	SIGLEC7	sialic acid binding Ig like lectin 7	protein-coding	9	7	2	43	38	26	8.35892	8.23163	2.71658	36.9866	37.8365	20.0427	19.0288	-2.24827	0.55451	-4.05452	5.02379e-05	0.00205234
1763	chr1	150610510	150614800	Intergenic	16478	ENSA	endosulfine alpha	protein-coding	21	28	5	112	68	154	19.5041	32.9265	6.79144	96.3373	67.7075	118.715	56.9969	-2.23888	0.366419	-6.11016	9.95299e-10	1.3902e-07
24793	chr17	83054430	83056850	Intergenic	-3830	B3GNTL1	UDP-GlcNAc:betaGal beta-1,3-N-acetylglucosaminyltransferase-like 1	protein-coding	6	6	5	28	42	31	5.57261	7.05568	6.79144	24.0843	41.8193	23.8971	18.2034	-2.21303	0.552002	-4.0091	6.09498e-05	0.00242575
18506	chr12	54197040	54198990	Intergenic	-9021	SMUG1	single-strand-selective monofunctional uracil-DNA glycosylase 1	protein-coding	14	12	5	49	58	78	13.0028	14.1114	6.79144	42.1476	57.7505	60.1282	32.322	-2.21261	0.416001	-5.31877	1.0447e-07	9.80412e-06
9226	chr5	176675870	176678020	Intergenic	29558	TSPAN17	tetraspanin 17	protein-coding	21	24	9	102	95	127	19.5041	28.2227	12.2246	87.7358	94.5914	97.901	56.6966	-2.21126	0.317746	-6.95921	3.42187e-12	8.02963e-10
19022	chr12	116265730	116267730	intron (NM_015335, intron 1 of 30)	10456	MED13L	mediator complex subunit 13 like	protein-coding	8	7	5	30	31	61	7.43015	8.23163	6.79144	25.8046	30.8667	47.0233	21.0246	-2.20924	0.514002	-4.29811	1.7226e-05	0.000825608
6780	chr3	187776800	187778430	Intergenic	-31890	BCL6	B-cell CLL/lymphoma 6	protein-coding	14	7	8	53	52	68	13.0028	8.23163	10.8663	45.5882	51.7763	52.4194	30.3141	-2.20748	0.417815	-5.2834	1.26805e-07	1.14862e-05
8104	chr5	10629530	10637130	intron (NM_001164440, intron 2 of 3)	69007	ANKRD33B	ankyrin repeat domain 33B	protein-coding	20	13	13	96	83	95	18.5754	15.2873	17.6578	82.5748	82.643	73.233	48.3285	-2.20437	0.331685	-6.64599	3.01195e-11	5.96936e-09
11577	chr7	44447510	44450610	intron (NM_015332, intron 2 of 5)	41726	NUDCD3	NudC domain containing 3	protein-coding	19	11	5	79	68	53	17.6466	12.9354	6.79144	67.9522	67.7075	40.8563	35.6482	-2.1922	0.413463	-5.30205	1.14508e-07	1.0629e-05
21192	chr15	40453480	40456100	intron (NR_125372, intron 1 of 4)	13639	BAHD1	bromo adjacent homology domain containing 1	protein-coding	27	28	15	126	127	160	25.0768	32.9265	20.3743	108.379	126.454	123.34	72.7584	-2.18555	0.277281	-7.88206	3.22022e-15	1.29391e-12
17609	chr11	114171080	114173740	intron (NM_001018011, intron 3 of 6)	111844	ZBTB16	zinc finger and BTB domain containing 16	protein-coding	24	14	12	99	94	95	22.2905	16.4633	16.2995	85.1553	93.5957	73.233	51.1729	-2.17226	0.326655	-6.65003	2.93036e-11	5.84716e-09
12538	chr7	151038520	151040360	intron (NM_007188, intron 9 of 15)	-8852	ASIC3	acid sensing ion channel subunit 3	protein-coding	19	17	6	73	65	107	17.6466	19.9911	8.14973	62.7913	64.7204	82.4835	42.6304	-2.17176	0.366187	-5.93073	3.01598e-09	3.91436e-07
18133	chr12	13205710	13207080	intron (NM_001423, intron 1 of 4)	9727	EMP1	epithelial membrane protein 1	protein-coding	26	13	3	80	61	97	24.148	15.2873	4.07487	68.8124	60.7376	74.7748	41.3058	-2.16939	0.394623	-5.49737	3.8549e-08	4.05275e-06
13560	chr8	125362320	125363560	intron (NM_173685, intron 7 of 7)	-67381	TRIB1	tribbles pseudokinase 1	protein-coding	16	6	8	61	45	68	14.8603	7.05568	10.8663	52.4694	44.8064	52.4194	30.4129	-2.16811	0.420524	-5.15575	2.52623e-07	2.1051e-05
15490	chr10	47276850	47279850	Intergenic	-21874	GDF10	growth differentiation factor 10	protein-coding	35	25	15	169	114	148	32.5069	29.3987	20.3743	145.366	113.51	114.089	75.8742	-2.159	0.276361	-7.81223	5.61871e-15	2.11292e-12
816	chr1	37998550	38002160	intron (NM_004468, intron 1 of 5)	5160	FHL3	four and a half LIM domains 3	protein-coding	52	29	21	192	191	189	48.296	34.1025	28.5241	165.15	190.178	145.695	101.991	-2.14556	0.246101	-8.71821	2.82639e-18	2.07259e-15
20427	chr14	68729850	68735870	Intergenic	61054	ZFP36L1	ZFP36 ring finger protein like 1	protein-coding	23	18	10	106	75	110	21.3617	21.167	13.5829	91.1764	74.6774	84.7961	51.1269	-2.14043	0.324998	-6.58598	4.51881e-11	8.23265e-09
16477	chr11	2897740	2900690	promoter-TSS (NM_183233)	-506	SLC22A18	solute carrier family 22 member 18	protein-coding	23	23	8	111	101	88	21.3617	27.0468	10.8663	95.4771	100.566	67.8369	53.8591	-2.12917	0.337051	-6.31705	2.66599e-10	4.32038e-08
7093	chr4	7646060	7650830	intron (NM_020777, intron 4 of 26)	-105645	AFAP1-AS1	AFAP1 antisense RNA 1	ncRNA	27	22	5	105	86	109	25.0768	25.8708	6.79144	90.3162	85.6301	84.0252	52.9518	-2.12894	0.340541	-6.25165	4.06142e-10	6.23716e-08
8350	chr5	68433980	68435290	Intergenic	142067	PIK3R1	phosphoinositide-3-kinase regulatory subunit 1	protein-coding	13	7	6	40	54	50	12.074	8.23163	8.14973	34.4062	53.7677	38.5437	25.8622	-2.1259	0.45751	-4.64668	3.37319e-06	0.000203167
288	chr1	12435140	12436870	intron (NM_018156, intron 64 of 68)	-71241	SNORA59B	small nucleolar RNA, H/ACA box 59B	snoRNA	58	36	15	161	184	250	53.8686	42.3341	20.3743	138.485	183.209	192.718	105.165	-2.10695	0.264554	-7.96414	1.66375e-15	7.17664e-13
6236	chr3	126364090	126367040	Intergenic	-8172	KLF15	Kruppel like factor 15	protein-coding	11	15	16	102	70	66	10.2165	17.6392	21.7326	87.7358	69.6989	50.8777	42.9834	-2.1038	0.376448	-5.58856	2.28957e-08	2.54386e-06
10667	chr6	137229880	137231830	Intergenic	-11425	IFNGR1	interferon gamma receptor 1	protein-coding	12	7	9	64	42	50	11.1452	8.23163	12.2246	55.0499	41.8193	38.5437	27.8357	-2.10138	0.436077	-4.81883	1.44404e-06	9.76427e-05
11896	chr7	76590250	76592450	intron (NR_029411, intron 2 of 2)	35953	POMZP3	POM121 and ZP3 fusion	protein-coding	34	26	14	122	125	157	31.5781	30.5746	19.016	104.939	124.462	121.027	71.9329	-2.08721	0.277505	-7.52134	5.4217e-14	1.67399e-11
11396	chr7	28151870	28158630	intron (NM_175061, intron 1 of 4)	-25207	JAZF1-AS1	JAZF1 antisense RNA 1	ncRNA	14	12	3	61	34	64	13.0028	14.1114	4.07487	52.4694	33.8538	49.3359	27.808	-2.08654	0.452875	-4.60733	4.07869e-06	0.000239272
7352	chr4	56649360	56651600	intron (NM_139212, intron 2 of 2)	6042	HOPX	HOP homeobox	protein-coding	15	14	4	66	52	61	13.9315	16.4633	5.43316	56.7702	51.7763	47.0233	31.8996	-2.08544	0.413707	-5.04085	4.63457e-07	3.57425e-05
4699	chr2	190717390	190719520	Intergenic	59297	NAB1	NGFI-A binding protein 1	protein-coding	14	12	9	60	56	77	13.0028	14.1114	12.2246	51.6093	55.7591	59.3573	34.3441	-2.08196	0.384856	-5.40972	6.3125e-08	6.29899e-06
3131	chr2	17798960	17801980	Intergenic	-16049	MSGN1	mesogenin 1	protein-coding	12	16	13	70	56	105	11.1452	18.8152	17.6578	60.2108	55.7591	80.9418	40.755	-2.07629	0.369619	-5.61738	1.93876e-08	2.19899e-06
12559	chr7	151727180	151728220	intron (NM_016203, intron 3 of 15)	8614	PRKAG2	protein kinase AMP-activated non-catalytic subunit gamma 2	protein-coding	16	11	4	66	55	42	14.8603	12.9354	5.43316	56.7702	54.7634	32.3767	29.5232	-2.07028	0.445684	-4.64517	3.39799e-06	0.000203571
21421	chr15	62453350	62455070	Intergenic	111181	MIR6085	microRNA 6085	ncRNA	24	14	10	72	83	103	22.2905	16.4633	13.5829	61.9311	82.643	79.4	46.0518	-2.06979	0.343665	-6.02268	1.71554e-09	2.34048e-07
21346	chr15	52253510	52255590	intron (NM_018728, intron 11 of 40)	22650	MIR1266	microRNA 1266	ncRNA	18	25	3	85	72	89	16.7178	29.3987	4.07487	73.1131	71.6903	68.6078	43.9338	-2.06226	0.38838	-5.30989	1.09694e-07	1.02144e-05
420	chr1	21260930	21262760	intron (NM_001397, intron 4 of 18)	17845	ECE1	endothelin converting enzyme 1	protein-coding	17	26	6	89	92	80	15.7891	30.5746	8.14973	76.5537	91.6043	61.6699	47.3902	-2.06047	0.370034	-5.56834	2.57184e-08	2.80436e-06
5517	chr3	34006720	34009080	Intergenic	209329	PDCD6IP	programmed cell death 6 interacting protein	protein-coding	11	15	13	74	66	71	10.2165	17.6392	17.6578	63.6514	65.7161	54.732	38.2688	-2.04262	0.37212	-5.48914	4.03906e-08	4.2012e-06
11017	chr7	85620	90970	Intergenic	61143	LOC102723672	uncharacterized LOC102723672	ncRNA	40	32	17	177	143	147	37.1508	37.6303	23.0909	152.247	142.385	113.318	84.3038	-2.03818	0.263691	-7.72943	1.08033e-14	3.77241e-12
1811	chr1	153564230	153569320	promoter-TSS (NM_005978)	-945	S100A2	S100 calcium binding protein A2	protein-coding	100	91	47	422	397	423	92.8769	107.011	63.8396	362.985	395.292	326.08	224.681	-2.02634	0.176918	-11.4536	2.25643e-30	1.10309e-26
15790	chr10	79260970	79268340	intron (NM_020338, intron 7 of 24)	-82809	PPIF	peptidylprolyl isomerase F	protein-coding	36	27	22	134	141	172	33.4357	31.7506	29.8824	115.261	140.393	132.59	80.5522	-2.02304	0.25677	-7.87884	3.30447e-15	1.30982e-12
28571	chr22	38033820	38035580	intron (NM_001301130, intron 5 of 5)	-22555	PICK1	protein interacting with PRKCA 1	protein-coding	15	16	19	77	63	133	13.9315	18.8152	25.8075	66.2319	62.729	102.526	48.3402	-2.01716	0.352881	-5.71628	1.08883e-08	1.26736e-06
26229	chr19	38692320	38694620	intron (NM_001322033, intron 1 of 20)	45854	ACTN4	actinin alpha 4	protein-coding	18	15	16	101	75	82	16.7178	17.6392	21.7326	86.8756	74.6774	63.2117	46.8091	-2.01447	0.336528	-5.98603	2.15026e-09	2.86688e-07
24241	chr17	57901310	57904290	intron (NM_001271875, intron 1 of 10)	589	CUEDC1	CUE domain containing 1	protein-coding	7	17	9	62	71	39	6.50138	19.9911	12.2246	53.3296	70.6946	30.0641	32.1342	-2.01089	0.456211	-4.4078	1.04427e-05	0.000530859
5434	chr3	24677850	24679060	Intergenic	-150868	RARB	retinoic acid receptor beta	protein-coding	10	4	4	35	21	37	9.28769	4.70379	5.43316	30.1054	20.9097	28.5223	16.4937	-2.00265	0.556955	-3.59572	0.000323501	0.00967272

## Sheet: K4me3REH_|FC|>4_p<0.005_green
PeakID	Chr	Start	End	Annotation	Distance to TSS	Gene Name	Gene Description	Gene Type	REH_2_H3K4me3_1	REH_2_H3K4me3_2	REH_2_H3K4me3_3	REHB_2_H3K4me3_1	REHB_2_H3K4me3_2	REHB_2_H3K4me3_3	REH_2_H3K4me3_1_norm	REH_2_H3K4me3_2_norm	REH_2_H3K4me3_3_norm	REHB_2_H3K4me3_1_norm	REHB_2_H3K4me3_2_norm	REHB_2_H3K4me3_3_norm	baseMean	log2FoldChange	lfcSE	stat	pvalue	padj
1171	chr1	192575330	192579880	intron (NM_002922, intron 3 of 4)	1878	RGS1	regulator of G-protein signaling 1	protein-coding	1	2	1	60	75	149	0.625139	1.88668	1.80618	73.9343	76.5018	110.126	44.1467	-6.11747	0.777948	-7.8636	3.73245e-15	1.55424e-12
1726	chr2	68387220	68392990	intron (NM_002664, intron 6 of 8)	24915	PLEK	pleckstrin	protein-coding	1	2	2	39	75	148	0.625139	1.88668	3.61236	48.0573	76.5018	109.387	40.0117	-5.61719	0.726143	-7.73565	1.02873e-14	3.83283e-12
8233	chr12	24995130	24998780	promoter-TSS (NM_001321724)	484	C12orf77	chromosome 12 open reading frame 77	protein-coding	1	0	0	11	13	14	0.625139	0	0	13.5546	13.2603	10.3474	6.29791	-5.08904	1.34949	-3.77108	0.000162544	0.00752059
6738	chr9	131666860	131669270	intron (NM_001304275, intron 1 of 23)	41777	RAPGEF1	Rap guanine nucleotide exchange factor 1	protein-coding	0	0	0	7	3	8	0	0	0	8.62567	3.06007	5.91281	2.93309	-4.95648	1.59848	-3.10074	0.00193038	0.057659
6420	chr9	64865130	64871210	Intergenic	-122804	LOC101928381	uncharacterized LOC101928381	ncRNA	0	1	0	8	5	11	0	0.94334	0	9.8579	5.10012	8.13012	4.00525	-4.37754	1.45317	-3.01241	0.00259183	0.0726637
7654	chr11	60378390	60379140	intron (NM_206938, intron 1 of 5)	280	MS4A7	membrane spanning 4-domains A7	protein-coding	2	0	1	11	16	27	1.25028	0	1.80618	13.5546	16.3204	19.9557	8.81453	-4.16092	1.03808	-4.0083	6.11562e-05	0.00338222
13412	chr21	44917520	44925220	promoter-TSS (NM_001303238)	-320	ITGB2	integrin subunit beta 2	protein-coding	83	62	26	503	601	1087	51.8866	58.4871	46.9606	619.816	613.034	803.403	365.598	-3.68076	0.170552	-21.5814	2.6859e-103	3.8027e-99
4061	chr5	142323200	142325480	promoter-TSS (NM_001293289)	77	SPRY4	sprouty RTK signaling antagonist 4	protein-coding	11	24	2	122	136	114	6.87653	22.6402	3.61236	150.333	138.723	84.2576	67.7405	-3.45181	0.687958	-5.01747	5.2355e-07	5.65834e-05
6234	chr8	144767310	144768700	Intergenic	-12420	ZNF251	zinc finger protein 251	protein-coding	8	0	0	15	20	38	5.00111	0	0	18.4836	20.4005	28.0859	11.9952	-3.34511	0.80403	-4.16042	3.17659e-05	0.00193854
13413	chr21	44926170	44934840	TTS (NR_038312)	-1632	ITGB2	integrin subunit beta 2	protein-coding	64	41	14	266	328	591	40.0089	38.6769	25.2865	327.775	334.568	436.809	200.521	-3.34048	0.208289	-16.0377	6.96797e-58	4.93263e-54
7035	chr10	62046330	62051410	promoter-TSS (NM_001244638)	-341	ARID5B	AT-rich interaction domain 5B	protein-coding	1	1	2	7	7	27	0.625139	0.94334	3.61236	8.62567	7.14016	19.9557	6.81707	-3.14055	1.01731	-3.08713	0.00202102	0.0599867
1173	chr1	192609070	192610080	Intergenic	-26563	RGS13	regulator of G-protein signaling 13	protein-coding	4	2	2	20	19	21	2.50056	1.88668	3.61236	24.6448	19.3804	15.5211	11.2577	-2.96236	0.741721	-3.9939	6.4995e-05	0.00352925
2272	chr2	224943420	224947540	intron (NM_014689, intron 1 of 55)	1585	DOCK10	dedicator of cytokinesis 10	protein-coding	58	42	9	151	261	399	36.2581	39.6203	16.2556	186.068	266.226	294.901	139.888	-2.93464	0.248026	-11.832	2.66777e-32	7.55405e-29
1500	chr2	11753430	11754610	intron (NM_145693, intron 1 of 19)	7424	LPIN1	lipin 1	protein-coding	4	1	2	10	8	23	2.50056	0.94334	3.61236	12.3224	8.16019	16.9993	7.42303	-2.51059	0.8675	-2.89405	0.0038031	0.0952707
11314	chr17	59836820	59844070	promoter-TSS (NR_029493)	-821	MIR21	microRNA 21	ncRNA	20	7	1	26	21	94	12.5028	6.60338	1.80618	32.0382	21.4205	69.4755	23.9744	-2.40487	0.562788	-4.27314	1.92741e-05	0.00127515
5549	chr7	104940370	104945650	Intergenic	-16365	LHFPL3-AS2	LHFPL3 antisense RNA 2	ncRNA	114	96	49	229	340	806	71.2659	90.5606	88.5027	282.183	346.808	595.716	245.839	-2.299	0.359306	-6.39843	1.56985e-10	3.36757e-08
19	chr1	1061810	1065020	Intergenic	10892	RNF223	ring finger protein 223	protein-coding	13	5	5	23	27	59	8.12681	4.7167	9.03089	28.3415	27.5406	43.607	20.2272	-2.22526	0.515419	-4.31737	1.57898e-05	0.00107998
12649	chr19	49512000	49516420	intron (NM_001136019, intron 3 of 6)	1031	FCGRT	Fc fragment of IgG receptor and transporter	protein-coding	195	134	21	362	509	437	121.902	126.408	37.9297	446.07	519.192	322.987	262.415	-2.15478	0.519895	-4.14465	3.40329e-05	0.00206797
3860	chr5	91310950	91315130	intron (NR_103549, intron 2 of 2)	1362	LUCAT1	lung cancer associated transcript 1 (non-protein coding)	ncRNA	12	8	7	24	27	78	7.50167	7.54672	12.6432	29.5737	27.5406	57.6499	23.7426	-2.14875	0.496299	-4.32955	1.49413e-05	0.001037
11396	chr17	70104230	70107660	intron (NM_001291624, intron 1 of 3)	1100	KCNJ16	potassium voltage-gated channel subfamily J member 16	protein-coding	62	42	18	115	156	240	38.7586	39.6203	32.5112	141.707	159.124	177.384	98.1842	-2.08975	0.232751	-8.97849	2.74514e-19	1.85074e-16
5154	chr7	18495070	18500030	intron (NM_178425, intron 1 of 24)	1288	HDAC9	histone deacetylase 9	protein-coding	97	57	22	147	218	345	60.6385	53.7704	39.7359	181.139	222.365	254.99	135.44	-2.05298	0.213902	-9.59773	8.17259e-22	7.23172e-19
1007	chr1	156859600	156864130	intron (NM_001012331, intron 1 of 15)	986	NTRK1	neurotrophic receptor tyrosine kinase 1	protein-coding	120	69	25	206	257	370	75.0167	65.0904	45.1544	253.841	262.146	273.468	162.453	-2.03271	0.188946	-10.7581	5.42572e-27	8.53526e-24
23	chr1	1204940	1207230	intron (NM_004195, intron 1 of 4)	624	TNFRSF18	TNF receptor superfamily member 18	protein-coding	114	71	16	8	16	19	71.2659	66.9771	28.8988	9.8579	16.3204	14.0429	34.5605	2.08017	0.417241	4.98554	6.17883e-07	6.43235e-05
6777	chr9	134570190	134572870	Intergenic	-70275	COL5A1	collagen type V alpha 1 chain	protein-coding	89	58	32	18	7	15	55.6374	54.7137	57.7977	22.1803	7.14016	11.0865	34.7593	2.09972	0.400444	5.24348	1.57574e-07	2.00984e-05
12205	chr19	17525430	17530890	intron (NM_001321828, intron 1 of 13)	891	FAM129C	family with sequence similarity 129 member C	protein-coding	119	76	44	9	14	25	74.3916	71.6938	79.4718	11.0901	14.2803	18.4775	44.9009	2.32146	0.344034	6.74775	1.50151e-11	3.93674e-09

## Sheet: K4me2Raji_|FC|>4_p<0.001_green
PeakID	Chr	Start	End	Annotation	Distance to TSS	Gene Name	Gene Description	Gene Type	Raji_1_H3K4me2_1	Raji_1_H3K4me2_2	Raji_1_H3K4me2_3	RajiB_1_H3K4me2_1	RajiB_1_H3K4me2_2	RajiB_1_H3K4me2_3	Raji_1_H3K4me2_1_norm	Raji_1_H3K4me2_2_norm	Raji_1_H3K4me2_3_norm	RajiB_1_H3K4me2_1_norm	RajiB_1_H3K4me2_2_norm	RajiB_1_H3K4me2_3_norm	baseMean	log2FoldChange	lfcSE	stat	pvalue	padj
13934	chr9	19747700	19749310	intron (NM_001193288, intron 1 of 8)	38514	SLC24A2	solute carrier family 24 member 2	protein-coding	0	0	0	39	43	24	0	0	0	30.1906	28.2142	18.5454	12.825	-6.69375	1.28788	-5.19751	2.0198e-07	6.58054e-05
29595	chrY	12551240	12553480	Intergenic	-110007	TTTY15	testis-specific transcript, Y-linked 15 (non-protein coding)	ncRNA	0	0	0	35	21	18	0	0	0	27.0941	13.7791	13.9091	9.13037	-6.19996	1.33584	-4.64123	3.46338e-06	0.0006022
25270	chr18	74139250	74140450	intron (NM_001142958, intron 2 of 9)	7914	FBXO15	F-box protein 15	protein-coding	0	0	1	42	28	37	0	0	0.899024	32.513	18.3721	28.5908	13.3958	-5.77796	1.27134	-4.54478	5.49927e-06	0.000852501
7459	chr4	80125000	80126770	Intergenic	-52413	ANTXR2	anthrax toxin receptor 2	protein-coding	0	0	0	18	13	9	0	0	0	13.9341	8.52989	6.95453	4.90309	-5.30408	1.4445	-3.67192	0.000240734	0.0139489
2670	chr1	222061470	222063580	Intergenic	-221859	LINC01655	long intergenic non-protein coding RNA 1655	ncRNA	1	0	0	39	16	17	1.45978	0	0	30.1906	10.4983	13.1363	9.21417	-5.20761	1.33323	-3.90602	9.38297e-05	0.00698041
11663	chr7	50826650	50827740	Intergenic	-33733	GRB10	growth factor receptor bound protein 10	protein-coding	0	0	1	30	19	21	0	0	0.899024	23.2235	12.4668	16.2272	8.80276	-5.16485	1.31968	-3.91371	9.08902e-05	0.00677876
25061	chr18	45802340	45803370	Intergenic	-22725	SIGLEC15	sialic acid binding Ig like lectin 15	protein-coding	0	1	0	40	23	5	0	1.86657	0	30.9647	15.0913	3.86363	8.63104	-5.10073	1.38442	-3.68439	0.000229248	0.0135215
9004	chr5	150789070	150790880	intron (NM_032947, intron 1 of 1)	12029	SMIM3	small integral membrane protein 3	protein-coding	0	0	1	22	19	18	0	0	0.899024	17.0306	12.4668	13.9091	7.38424	-4.90838	1.33857	-3.66687	0.000245536	0.014062
6082	chr3	112002190	112004130	intron (NM_001008273, intron 2 of 3)	4000	TAGLN3	transgelin 3	protein-coding	1	0	0	21	20	16	1.45978	0	0	16.2565	13.1229	12.3636	7.20046	-4.84411	1.34157	-3.61078	0.000305275	0.0163748
7034	chr4	3639840	3641660	Intergenic	37105	LOC100133461	uncharacterized LOC100133461	ncRNA	0	0	1	18	16	21	0	0	0.899024	13.9341	10.4983	16.2272	6.92645	-4.81335	1.35097	-3.56288	0.000366815	0.0184085
11232	chr7	12054970	12056000	Intergenic	-155737	TMEM106B	transmembrane protein 106B	protein-coding	1	0	0	33	7	14	1.45978	0	0	25.5459	4.59302	10.8182	7.06947	-4.80965	1.39948	-3.43675	0.000588748	0.0259023
21037	chr15	21271550	21273740	Intergenic	25184	LOC646214	p21 protein (Cdc42/Rac)-activated kinase 2 pseudogene	pseudo	2	0	0	57	27	11	2.91955	0	0	44.1247	17.7159	8.49998	12.21	-4.72127	1.19351	-3.95578	7.62844e-05	0.00601969
13952	chr9	22682510	22683650	intron (NR_038977, intron 3 of 5)	36880	LINC01239	long intergenic non-protein coding RNA 1239	ncRNA	0	2	0	36	31	22	0	3.73315	0	27.8682	20.3405	17	11.4903	-4.59344	1.1425	-4.02051	5.80724e-05	0.00478959
7460	chr4	80127330	80128350	Intergenic	-54368	ANTXR2	anthrax toxin receptor 2	protein-coding	2	0	0	40	13	28	2.91955	0	0	30.9647	8.52989	21.6363	10.6751	-4.51728	1.18713	-3.8052	0.000141692	0.00940662
10282	chr6	73722170	73723200	intron (NM_001159588, intron 2 of 31)	-26554	LOC101928489	uncharacterized LOC101928489	ncRNA	0	0	2	40	26	10	0	0	1.79805	30.9647	17.0598	7.72725	9.59163	-4.50494	1.22775	-3.66925	0.000243263	0.0139589
25284	chr18	76685960	76688770	Intergenic	-2664	LINC01879	long intergenic non-protein coding RNA 1879	ncRNA	3	0	1	55	63	38	4.37933	0	0.899024	42.5765	41.3372	29.3636	19.7593	-4.44739	0.837187	-5.3123	1.08248e-07	3.90866e-05
8802	chr5	135245640	135247240	intron (NR_037895, intron 2 of 3)	1737	C5orf66-AS2	C5orf66 antisense RNA 2	ncRNA	0	0	2	32	20	19	0	0	1.79805	24.7718	13.1229	14.6818	9.06242	-4.41109	1.204	-3.66369	0.000248604	0.0141556
21775	chr15	80178380	80180480	intron (NM_000137, intron 11 of 13)	26539	FAH	fumarylacetoacetate hydrolase	protein-coding	2	0	2	49	47	45	2.91955	0	1.79805	37.9318	30.8388	34.7726	18.0435	-4.34195	0.844168	-5.14347	2.69708e-07	8.23278e-05
5901	chr3	65963130	65964840	intron (NM_001033057, intron 1 of 22)	70169	MAGI1-AS1	MAGI1 antisense RNA 1	ncRNA	2	1	0	48	41	21	2.91955	1.86657	0	37.1577	26.902	16.2272	14.1788	-4.31728	0.973347	-4.4355	9.18595e-06	0.00124195
27253	chr20	38275670	38276430	intron (NR_104170, intron 1 of 1)	-15278	KIAA1755	KIAA1755	protein-coding	2	0	1	39	37	26	2.91955	0	0.899024	30.1906	24.2774	20.0909	13.0629	-4.2663	0.977861	-4.36288	1.28359e-05	0.00153249
6135	chr3	116440030	116440780	intron (NM_002338, intron 1 of 6)	5133	LSAMP	limbic system-associated membrane protein	protein-coding	0	0	2	32	16	14	0	0	1.79805	24.7718	10.4983	10.8182	7.98105	-4.23056	1.23952	-3.41306	0.00064239	0.0273676
14503	chr9	109446760	109448710	intron (NM_001145369, intron 1 of 20)	3649	PTPN3	protein tyrosine phosphatase, non-receptor type 3	protein-coding	2	0	0	36	15	14	2.91955	0	0	27.8682	9.84218	10.8182	8.57469	-4.17952	1.21631	-3.43624	0.000589852	0.0259123
15462	chr10	45160210	45161660	intron (NR_033891, intron 2 of 7)	-3079	MIR3156-1	microRNA 3156-1	ncRNA	1	0	1	36	17	9	1.45978	0	0.899024	27.8682	11.1545	6.95453	8.05601	-4.16731	1.24021	-3.36017	0.000778943	0.0313366
5434	chr3	24677850	24679060	Intergenic	-150868	RARB	retinoic acid receptor beta	protein-coding	2	0	0	37	17	10	2.91955	0	0	28.6424	11.1545	7.72725	8.40727	-4.14741	1.22992	-3.3721	0.000745964	0.0304232
17457	chr11	86741840	86744130	Intergenic	-48074	PRSS23	protease, serine 23	protein-coding	2	3	1	65	67	47	2.91955	5.59972	0.899024	50.3177	43.9617	36.3181	23.336	-4.02733	0.700757	-5.74712	9.07775e-09	5.97296e-06
13324	chr8	94241150	94243360	Intergenic	20064	GEM	GTP binding protein overexpressed in skeletal muscle	protein-coding	4	3	0	91	65	50	5.8391	5.59972	0	70.4447	42.6494	38.6363	27.1949	-3.98553	0.670367	-5.94529	2.75969e-09	2.40328e-06
16783	chr11	37503390	37504660	Intergenic	-434576	LOC105376633	uncharacterized LOC105376633	ncRNA	2	2	0	44	42	23	2.91955	3.73315	0	34.0612	27.5581	17.7727	14.3408	-3.86285	0.872844	-4.42559	9.61782e-06	0.00128857
6203	chr3	123732550	123734820	intron (NM_001321309, intron 9 of 32)	44041	MYLK-AS2	MYLK antisense RNA 2	ncRNA	2	1	2	45	39	38	2.91955	1.86657	1.79805	34.8353	25.5897	29.3636	16.0621	-3.79307	0.788683	-4.80937	1.51409e-06	0.000342219
7499	chr4	84691240	84692340	intron (NM_014991, intron 59 of 67)	108886	CDS1	CDP-diacylglycerol synthase 1	protein-coding	1	0	2	39	20	10	1.45978	0	1.79805	30.1906	13.1229	7.72725	9.04976	-3.77282	1.08678	-3.47157	0.000517426	0.0236447
11657	chr7	50663650	50666240	intron (NM_001001549, intron 4 of 14)	40356	GRB10	growth factor receptor bound protein 10	protein-coding	4	2	4	97	76	57	5.8391	3.73315	3.5961	75.0894	49.867	44.0453	30.3617	-3.70435	0.579705	-6.39006	1.65824e-10	2.33803e-07
15103	chr10	4245680	4248860	Intergenic	-3358	LINC00702	long intergenic non-protein coding RNA 702	ncRNA	3	3	5	108	83	49	4.37933	5.59972	4.49512	83.6047	54.4601	37.8635	31.7338	-3.6284	0.572583	-6.33689	2.34443e-10	2.77665e-07
4700	chr2	190843520	190844760	Intergenic	-36681	GLS	glutaminase	protein-coding	4	0	0	47	29	15	5.8391	0	0	36.3835	19.0282	11.5909	12.1403	-3.62777	0.945331	-3.83757	0.000124258	0.00859616
14050	chr9	36921220	36925590	exon (NM_001280547, exon 7 of 9)	-29874	MIR4476	microRNA 4476	ncRNA	5	1	3	75	75	47	7.29888	1.86657	2.69707	58.0589	49.2109	36.3181	25.9084	-3.61756	0.612923	-5.90214	3.58811e-09	2.87136e-06
2128	chr1	171817300	171819050	Intergenic	-23303	DNM3	dynamin 3	protein-coding	4	2	2	64	69	43	5.8391	3.73315	1.79805	49.5436	45.274	33.2272	23.2358	-3.60044	0.640874	-5.61801	1.93164e-08	1.07913e-05
4817	chr2	205868160	205869810	Intergenic	186485	NRP2	neuropilin 2	protein-coding	0	4	1	63	32	17	0	7.46629	0.899024	48.7694	20.9966	13.1363	15.2113	-3.57487	0.861655	-4.14884	3.34162e-05	0.00318141
10308	chr6	82014490	82015640	Intergenic	-200873	LINC01526	long intergenic non-protein coding RNA 1526	ncRNA	2	1	3	64	43	17	2.91955	1.86657	2.69707	49.5436	28.2142	13.1363	16.3962	-3.56786	0.795268	-4.48636	7.24512e-06	0.00102153
26903	chr20	5363910	5365700	Intergenic	-48073	PROKR2	prokineticin receptor 2	protein-coding	2	0	4	58	41	21	2.91955	0	3.5961	44.8988	26.902	16.2272	15.7573	-3.56677	0.794156	-4.49127	7.08014e-06	0.00101273
10217	chr6	53615760	53617510	Intergenic	-11745	LINC01564	long intergenic non-protein coding RNA 1564	ncRNA	1	2	0	34	20	13	1.45978	3.73315	0	26.32	13.1229	10.0454	9.11355	-3.56638	1.04152	-3.42421	0.000616582	0.0266128
12275	chr7	121278610	121280000	intron (NM_024913, intron 22 of 22)	-46062	WNT16	Wnt family member 16	protein-coding	2	1	1	34	32	17	2.91955	1.86657	0.899024	26.32	20.9966	13.1363	11.023	-3.51682	0.910544	-3.86233	0.000112313	0.00801319
2220	chr1	180571400	180573110	Intergenic	13281	OVAAL	ovarian adenocarcinoma amplified long non-coding RNA	ncRNA	3	2	1	47	39	38	4.37933	3.73315	0.899024	36.3835	25.5897	29.3636	16.7247	-3.50602	0.738538	-4.74724	2.06206e-06	0.000421073
11240	chr7	16915610	16917770	Intergenic	-34701	AGR3	anterior gradient 3, protein disulphide isomerase family member	protein-coding	5	0	3	75	53	29	7.29888	0	2.69707	58.0589	34.7757	22.409	20.8733	-3.48425	0.694935	-5.01377	5.33731e-07	0.000146326
10304	chr6	81937910	81939050	Intergenic	-124288	LINC01526	long intergenic non-protein coding RNA 1526	ncRNA	3	1	2	65	32	18	4.37933	1.86657	1.79805	50.3177	20.9966	13.9091	15.5446	-3.43822	0.804728	-4.27252	1.93272e-05	0.00205849
18457	chr12	52835810	52837870	TTS (NM_001300814)	-2547	KRT79	keratin 79	protein-coding	0	3	2	41	28	26	0	5.59972	1.79805	31.7388	18.3721	20.0909	12.9333	-3.40477	0.833449	-4.08515	4.40482e-05	0.00394025
15102	chr10	4241520	4244270	intron (NR_108040, intron 2 of 2)	1017	LINC00702	long intergenic non-protein coding RNA 702	ncRNA	5	7	6	128	133	77	7.29888	13.066	5.39414	99.0871	87.2673	59.4999	45.2689	-3.36651	0.455469	-7.39131	1.45389e-13	4.78313e-10
8982	chr5	150316810	150317980	Intergenic	-14433	ARSI	arylsulfatase family member I	protein-coding	1	1	2	39	19	13	1.45978	1.86657	1.79805	30.1906	12.4668	10.0454	9.63787	-3.35677	0.963605	-3.48356	0.000494795	0.022999
17555	chr11	107839780	107841540	intron (NM_017515, intron 1 of 7)	18528	SLC35F2	solute carrier family 35 member F2	protein-coding	1	1	4	46	39	19	1.45978	1.86657	3.5961	35.6094	25.5897	14.6818	13.8006	-3.34062	0.797157	-4.19067	2.7813e-05	0.00273593
22319	chr16	12646240	12647950	Intergenic	-73226	MIR4718	microRNA 4718	ncRNA	1	0	5	44	39	16	1.45978	0	4.49512	34.0612	25.5897	12.3636	12.9949	-3.32235	0.833967	-3.98379	6.78253e-05	0.00548573
19286	chr12	132381140	132385440	Intergenic	53440	LOC101928416	uncharacterized LOC101928416	ncRNA	6	3	3	90	66	56	8.75865	5.59972	2.69707	69.6706	43.3056	43.2726	28.884	-3.29075	0.555958	-5.91907	3.23764e-09	2.73895e-06
8198	chr5	37722510	37723960	intron (NM_001345998, intron 15 of 17)	111587	GDNF	glial cell derived neurotrophic factor	protein-coding	3	0	1	32	17	19	4.37933	0	0.899024	24.7718	11.1545	14.6818	9.3144	-3.26955	0.958439	-3.41132	0.000646488	0.0273846
14286	chr9	89153330	89154770	intron (NM_016848, intron 1 of 11)	24717	SHC3	SHC adaptor protein 3	protein-coding	4	2	1	47	40	34	5.8391	3.73315	0.899024	36.3835	26.2458	26.2727	16.5622	-3.23538	0.710283	-4.55505	5.23719e-06	0.000833699
20338	chr14	61524670	61526410	intron (NM_006255, intron 10 of 13)	44654	LOC101927780	uncharacterized LOC101927780	ncRNA	5	1	2	50	47	37	7.29888	1.86657	1.79805	38.7059	30.8388	28.5908	18.1832	-3.21839	0.672735	-4.78404	1.71809e-06	0.000374052
9451	chr6	9481440	9483000	Intergenic	830011	HULC	hepatocellular carcinoma up-regulated long non-coding RNA	ncRNA	4	1	1	38	37	23	5.8391	1.86657	0.899024	29.4165	24.2774	17.7727	13.3452	-3.15578	0.780695	-4.04227	5.29352e-05	0.00445272
13458	chr8	105821400	105822290	intron (NR_125796, intron 2 of 7)	238658	ZFPM2-AS1	ZFPM2 antisense RNA 1	ncRNA	1	2	4	39	37	32	1.45978	3.73315	3.5961	30.1906	24.2774	24.7272	14.664	-3.14956	0.724265	-4.34863	1.36992e-05	0.00160033
16726	chr11	33887430	33890020	intron (NM_005574, intron 1 of 5)	3564	LMO2	LIM domain only 2	protein-coding	5	4	3	55	90	52	7.29888	7.46629	2.69707	42.5765	59.0531	40.1817	26.5456	-3.14822	0.55603	-5.66196	1.49653e-08	9.04302e-06
16749	chr11	35062280	35067670	Intergenic	73057	LOC100507144	uncharacterized LOC100507144	ncRNA	11	7	14	181	210	112	16.0575	13.066	12.5863	140.115	137.791	86.5452	67.6935	-3.1399	0.363908	-8.62826	6.22927e-18	1.84443e-13
372	chr1	17233290	17236140	intron (NM_013358, intron 11 of 15)	-14383	PADI3	peptidyl arginine deiminase 3	protein-coding	4	1	3	29	49	45	5.8391	1.86657	2.69707	22.4494	32.1511	34.7726	16.6293	-3.10867	0.684615	-4.54075	5.60545e-06	0.000864437
13399	chr8	101158630	101159840	Intergenic	46497	ZNF706	zinc finger protein 706	protein-coding	2	2	1	37	26	16	2.91955	3.73315	0.899024	28.6424	17.0598	12.3636	10.9362	-3.10266	0.859721	-3.60891	0.000307481	0.016404
3253	chr2	28274660	28276140	intron (NR_137440, intron 10 of 13)	35059	LOC100505716	uncharacterized LOC100505716	ncRNA	4	0	1	34	30	13	5.8391	0	0.899024	26.32	19.6844	10.0454	10.4647	-3.08506	0.894528	-3.44881	0.00056306	0.0251079
11335	chr7	24905860	24908150	intron (NM_015550, intron 1 of 22)	-14384	OSBPL3	oxysterol binding protein like 3	protein-coding	4	4	8	82	92	63	5.8391	7.46629	7.19219	63.4777	60.3654	48.6817	32.1704	-3.07145	0.487497	-6.30044	2.96793e-10	3.3799e-07
7678	chr4	122539590	122543510	Intergenic	-77433	IL21-AS1	IL21 antisense RNA 1	ncRNA	5	2	15	110	126	76	7.29888	3.73315	13.4854	85.153	82.6743	58.7271	41.8453	-3.06524	0.444942	-6.88908	5.61528e-12	1.27894e-08
3260	chr2	28583610	28585340	intron (NR_138141, intron 5 of 35)	18118	PLB1	phospholipase B1	protein-coding	12	4	5	114	101	100	17.5173	7.46629	4.49512	88.2495	66.2707	77.2725	43.5452	-3.04914	0.440628	-6.91998	4.51709e-12	1.11456e-08
15385	chr10	33365040	33366440	Intergenic	-30835	NRP1	neuropilin 1	protein-coding	3	2	1	43	29	18	4.37933	3.73315	0.899024	33.2871	19.0282	13.9091	12.5393	-3.02295	0.802215	-3.76825	0.000164394	0.0105587
7635	chr4	111959100	111961290	Intergenic	-185202	C4orf32	chromosome 4 open reading frame 32	protein-coding	10	1	6	105	76	59	14.5978	1.86657	5.39414	81.2824	49.867	45.5908	33.0998	-3.00195	0.512958	-5.85223	4.85029e-09	3.5903e-06
13024	chr8	48283520	48284610	Intergenic	-267502	LOC101929268	uncharacterized LOC101929268	ncRNA	3	3	2	57	25	32	4.37933	5.59972	1.79805	44.1247	16.4036	24.7272	16.1721	-2.97885	0.7144	-4.16973	3.04966e-05	0.0029509
16766	chr11	36149260	36150650	intron (NM_174902, intron 4 of 5)	-72054	LOC101928510	uncharacterized LOC101928510	ncRNA	2	6	8	76	69	75	2.91955	11.1994	7.19219	58.833	45.274	57.9544	30.5621	-2.96721	0.498836	-5.94827	2.70988e-09	2.40328e-06
17346	chr11	75104900	75106100	Intergenic	-15787	OR2AT4	olfactory receptor family 2 subfamily AT member 4	protein-coding	1	2	3	40	24	17	1.45978	3.73315	2.69707	30.9647	15.7475	13.1363	11.2898	-2.94825	0.822095	-3.58626	0.000335454	0.0174772
11602	chr7	45977620	45979650	Intergenic	-57363	IGFBP3	insulin like growth factor binding protein 3	protein-coding	3	0	6	45	40	31	4.37933	0	5.39414	34.8353	26.2458	23.9545	15.8015	-2.94119	0.684281	-4.29822	1.72179e-05	0.00191656
10864	chr6	156827260	156829010	intron (NM_020732, intron 1 of 19)	-48404	MIR4466	microRNA 4466	ncRNA	9	8	5	131	101	76	13.138	14.9326	4.49512	101.409	66.2707	58.7271	43.1622	-2.91952	0.448012	-6.5166	7.19181e-11	1.2526e-07
23166	chr16	89319050	89321560	promoter-TSS (NM_001242885)	-828	LOC100287036	uncharacterized LOC100287036	protein-coding	4	6	2	57	50	62	5.8391	11.1994	1.79805	44.1247	32.8073	47.909	23.9463	-2.91635	0.57493	-5.07253	3.92554e-07	0.000112846
11421	chr7	29857450	29860910	intron (NM_001080529, intron 2 of 8)	52626	WIPF3	WAS/WASL interacting protein family member 3	protein-coding	2	3	14	74	102	65	2.91955	5.59972	12.5863	57.2847	66.9268	50.2271	32.5907	-2.90892	0.487091	-5.97203	2.34313e-09	2.23799e-06
19993	chr14	20400680	20401820	intron (NM_001319035, intron 6 of 52)	12170	TEP1	telomerase associated protein 1	protein-coding	2	2	4	48	35	22	2.91955	3.73315	3.5961	37.1577	22.9651	17	14.5619	-2.90829	0.716404	-4.05957	4.9163e-05	0.00424207
19262	chr12	131497320	131501060	Intergenic	151720	LOC338797	uncharacterized LOC338797	ncRNA	8	9	14	160	170	86	11.6782	16.7992	12.5863	123.859	111.545	66.4544	57.1536	-2.90782	0.386646	-7.52064	5.45069e-14	2.30556e-10
8939	chr5	143582400	143584050	Intergenic	-96635	MIR5197	microRNA 5197	ncRNA	3	2	5	56	47	28	4.37933	3.73315	4.49512	43.3506	30.8388	21.6363	18.0722	-2.90537	0.642028	-4.5253	6.03106e-06	0.000896758
8950	chr5	147403580	147404930	intron (NM_001197294, intron 8 of 13)	49442	DPYSL3	dihydropyrimidinase like 3	protein-coding	1	2	4	38	29	23	1.45978	3.73315	3.5961	29.4165	19.0282	17.7727	12.5011	-2.89252	0.758378	-3.81409	0.000136687	0.00917728
15338	chr10	29632520	29633750	intron (NM_003174, intron 3 of 35)	1837	SVIL	supervillin	protein-coding	7	2	2	57	45	45	10.2184	3.73315	1.79805	44.1247	29.5265	34.7726	20.6956	-2.87278	0.609964	-4.70975	2.48018e-06	0.000473959
3684	chr2	69166840	69168740	intron (NM_032208, intron 13 of 17)	64108	MIR3126	microRNA 3126	ncRNA	6	2	1	50	31	40	8.75865	3.73315	0.899024	38.7059	20.3405	30.909	17.2244	-2.86794	0.68031	-4.21564	2.49067e-05	0.00250127
5540	chr3	37250290	37250920	intron (NM_002078, intron 1 of 23)	7414	GOLGA4	golgin A4	protein-coding	3	1	2	31	33	15	4.37933	1.86657	1.79805	23.9977	21.6528	11.5909	10.8809	-2.86733	0.817286	-3.50835	0.000450893	0.0214294
13742	chr8	142674030	142678040	intron (NR_033343, intron 1 of 2)	-4421	PSCA	prostate stem cell antigen	protein-coding	0	4	3	28	40	25	0	7.46629	2.69707	21.6753	26.2458	19.3181	12.9004	-2.85933	0.755925	-3.78256	0.000155224	0.0100877
3122	chr2	16633550	16634360	intron (NM_030797, intron 1 of 11)	31911	FAM49A	family with sequence similarity 49 member A	protein-coding	2	3	2	41	35	16	2.91955	5.59972	1.79805	31.7388	22.9651	12.3636	12.8975	-2.83285	0.765178	-3.70221	0.000213732	0.0127332
23097	chr16	86664270	86666080	Intergenic	56784	LOC101928614	uncharacterized LOC101928614	ncRNA	3	2	1	25	29	25	4.37933	3.73315	0.899024	19.353	19.0282	19.3181	11.1185	-2.82854	0.794653	-3.55947	0.000371603	0.0185858
11392	chr7	28036550	28037750	intron (NM_175061, intron 1 of 4)	-143307	JAZF1-AS1	JAZF1 antisense RNA 1	ncRNA	6	1	1	45	40	19	8.75865	1.86657	0.899024	34.8353	26.2458	14.6818	14.5479	-2.80295	0.743081	-3.77207	0.0001619	0.0104438
17976	chr12	6166610	6168550	Intergenic	-32127	CD9	CD9 molecule	protein-coding	2	4	9	64	57	54	2.91955	7.46629	8.09122	49.5436	37.4003	41.7272	24.5247	-2.76114	0.532891	-5.18143	2.20196e-07	6.93594e-05
27276	chr20	40497860	40499740	Intergenic	190440	MAFB	MAF bZIP transcription factor B	protein-coding	6	6	5	87	84	41	8.75865	11.1994	4.49512	67.3483	55.1162	31.6817	29.7666	-2.75641	0.515081	-5.35141	8.72738e-08	3.35596e-05
4362	chr2	135819200	135821390	non-coding (NR_045486, exon 1 of 2)	104	LOC100507600	uncharacterized LOC100507600	ncRNA	4	2	9	73	53	44	5.8391	3.73315	8.09122	56.5106	34.7757	33.9999	23.8249	-2.73882	0.549187	-4.98704	6.13105e-07	0.000162084
2636	chr1	218376170	218377880	intron (NM_001135599, intron 2 of 7)	-31347	TGFB2-AS1	TGFB2 antisense RNA 1 (head to head)	ncRNA	3	2	12	69	57	61	4.37933	3.73315	10.7883	53.4141	37.4003	47.1362	26.1419	-2.72614	0.522322	-5.21926	1.79637e-07	6.11363e-05
13479	chr8	116649540	116650410	intron (NM_003756, intron 5 of 7)	-2125	LOC105375713	uncharacterized LOC105375713	ncRNA	3	0	4	40	19	18	4.37933	0	3.5961	30.9647	12.4668	13.9091	10.886	-2.71907	0.820551	-3.31371	0.000920668	0.0349936
4499	chr2	160223710	160225150	Intergenic	-24117	ITGB6	integrin subunit beta 6	protein-coding	2	2	3	32	38	13	2.91955	3.73315	2.69707	24.7718	24.9335	10.0454	11.5167	-2.71607	0.784954	-3.46017	0.000539843	0.0244407
1964	chr1	158281960	158283100	Intergenic	-7243	CD1C	CD1c molecule	protein-coding	10	5	6	78	75	96	14.5978	9.33287	5.39414	60.3812	49.2109	74.1816	35.5164	-2.71596	0.45653	-5.94913	2.69568e-09	2.40328e-06
20601	chr14	81399860	81402890	intron (NM_001256430, intron 2 of 7)	25837	STON2	stonin 2	protein-coding	6	9	5	106	83	56	8.75865	16.7992	4.49512	82.0565	54.4601	43.2726	34.9737	-2.71482	0.482947	-5.62136	1.8946e-08	1.0788e-05
18188	chr12	24921970	24923000	intron (NM_005504, intron 1 of 10)	-19410	BCAT1	branched chain amino acid transaminase 1	protein-coding	2	1	6	35	36	29	2.91955	1.86657	5.39414	27.0941	23.6212	22.409	13.8841	-2.71478	0.691471	-3.92609	8.63377e-05	0.00652136
26825	chr20	1659350	1662850	Intergenic	-3321	SIRPG	signal regulatory protein gamma	protein-coding	11	2	7	95	96	44	16.0575	3.73315	6.29317	73.5412	62.9899	33.9999	32.7692	-2.71108	0.502541	-5.39475	6.86207e-08	2.74236e-05
8301	chr5	59608350	59609450	intron (NM_001165899, intron 3 of 16)	-22402	PDE4D	phosphodiesterase 4D	protein-coding	7	1	2	62	31	25	10.2184	1.86657	1.79805	47.9953	20.3405	19.3181	16.9228	-2.70498	0.699435	-3.86737	0.000110013	0.00788713
9953	chr6	34810650	34812290	intron (NM_017754, intron 1 of 20)	19453	UHRF1BP1	UHRF1 binding protein 1	protein-coding	5	2	7	50	69	41	7.29888	3.73315	6.29317	38.7059	45.274	31.6817	22.1645	-2.70014	0.551683	-4.89437	9.86234e-07	0.000241889
20354	chr14	63470900	63472590	intron (NM_001282180, intron 2 of 13)	36493	PPP2R5E	protein phosphatase 2 regulatory subunit B'epsilon	protein-coding	2	3	6	38	57	28	2.91955	5.59972	5.39414	29.4165	37.4003	21.6363	17.0611	-2.65988	0.629554	-4.22503	2.38913e-05	0.0024226
16165	chr10	110511890	110514200	Intergenic	15178	DUSP5	dual specificity phosphatase 5	protein-coding	5	2	5	64	34	33	7.29888	3.73315	4.49512	49.5436	22.3089	25.4999	18.8133	-2.64576	0.622272	-4.25177	2.1209e-05	0.00221119
10106	chr6	42970780	42972370	intron (NR_133009, intron 3 of 14)	7668	PEX6	peroxisomal biogenesis factor 6	protein-coding	6	1	6	50	34	55	8.75865	1.86657	5.39414	38.7059	22.3089	42.4999	19.9224	-2.64051	0.597506	-4.41922	9.90583e-06	0.00129971
16775	chr11	36500180	36501180	intron (NM_145803, intron 3 of 7)	9633	TRAF6	TNF receptor associated factor 6	protein-coding	15	5	4	101	104	74	21.8966	9.33287	3.5961	78.1859	68.2391	57.1817	39.7387	-2.63485	0.455446	-5.78521	7.24233e-09	5.10567e-06
2685	chr1	223772750	223775570	intron (NM_001146068, intron 20 of 20)	61743	CAPN2	calpain 2	protein-coding	6	3	7	61	71	44	8.75865	5.59972	6.29317	47.2212	46.5863	33.9999	24.7432	-2.63136	0.518392	-5.07601	3.85441e-07	0.000111888
15106	chr10	5290810	5295080	Intergenic	-72064	UCN3	urocortin 3	protein-coding	10	3	4	76	66	50	14.5978	5.59972	3.5961	58.833	43.3056	38.6363	27.4281	-2.62887	0.519451	-5.06086	4.17379e-07	0.000118829
12559	chr7	151727180	151728220	intron (NM_016203, intron 3 of 15)	8614	PRKAG2	protein kinase AMP-activated non-catalytic subunit gamma 2	protein-coding	2	4	12	71	47	67	2.91955	7.46629	10.7883	54.9624	30.8388	51.7726	26.458	-2.62115	0.525324	-4.98959	6.05078e-07	0.000161403
4867	chr2	216349080	216350950	intron (NM_020814, intron 1 of 3)	22012	44259	membrane associated ring-CH-type finger 4	protein-coding	3	2	2	35	21	21	4.37933	3.73315	1.79805	27.0941	13.7791	16.2272	11.1685	-2.61036	0.777362	-3.35797	0.000785168	0.0314834
9084	chr5	158942150	158944600	intron (NM_182708, intron 5 of 14)	156387	EBF1	early B-cell factor 1	protein-coding	2	1	12	51	56	42	2.91955	1.86657	10.7883	39.48	36.7441	32.4545	20.7088	-2.60325	0.580576	-4.48391	7.32876e-06	0.00102842
4664	chr2	181790610	181791880	Intergenic	-100471	SSFA2	sperm specific antigen 2	protein-coding	8	5	6	88	77	44	11.6782	9.33287	5.39414	68.1224	50.5232	33.9999	29.8418	-2.59572	0.497177	-5.22091	1.78048e-07	6.11363e-05
12588	chr7	155289920	155292100	Intergenic	-6762	INSIG1	insulin induced gene 1	protein-coding	4	4	7	57	52	50	5.8391	7.46629	6.29317	44.1247	34.1196	38.6363	22.7465	-2.59146	0.532348	-4.86799	1.12738e-06	0.000270011
13945	chr9	21903350	21904650	Intergenic	-63139	CDKN2A-AS1	CDKN2A antisense RNA 1 (head to head)	ncRNA	7	1	1	43	36	22	10.2184	1.86657	0.899024	33.2871	23.6212	17	14.482	-2.58927	0.723535	-3.57863	0.000345396	0.0178293
22249	chr16	9071830	9073730	Intergenic	-18900	C16orf72	chromosome 16 open reading frame 72	protein-coding	4	3	4	45	49	25	5.8391	5.59972	3.5961	34.8353	32.1511	19.3181	16.8899	-2.57822	0.629184	-4.09772	4.17243e-05	0.00378961
10305	chr6	81950240	81951280	Intergenic	-136568	LINC01526	long intergenic non-protein coding RNA 1526	ncRNA	2	1	6	37	40	12	2.91955	1.86657	5.39414	28.6424	26.2458	9.2727	12.3902	-2.54292	0.757412	-3.35738	0.000786845	0.0314834
10306	chr6	81996330	81998720	Intergenic	-183333	LINC01526	long intergenic non-protein coding RNA 1526	ncRNA	1	4	9	51	67	23	1.45978	7.46629	8.09122	39.48	43.9617	17.7727	19.7053	-2.53543	0.614962	-4.12291	3.74116e-05	0.00348339
1900	chr1	156113560	156116520	exon (NM_170707, exon 1 of 12)	370	LMNA	lamin A/C	protein-coding	8	9	5	73	80	84	11.6782	16.7992	4.49512	56.5106	52.4916	64.9089	34.4806	-2.53205	0.45328	-5.58606	2.32281e-08	1.24176e-05
21285	chr15	44881360	44883910	Intergenic	-74067	TERB2	telomere repeat binding bouquet formation protein 2	protein-coding	13	2	5	101	81	28	18.9771	3.73315	4.49512	78.1859	53.1478	21.6363	30.0292	-2.51541	0.570303	-4.41065	1.03061e-05	0.00132806
27275	chr20	40493270	40495120	Intergenic	195045	MAFB	MAF bZIP transcription factor B	protein-coding	5	8	4	74	50	56	7.29888	14.9326	3.5961	57.2847	32.8073	43.2726	26.532	-2.50957	0.525235	-4.77799	1.77057e-06	0.000379891
8379	chr5	71601100	71602130	intron (NM_022132, intron 4 of 16)	14327	MCCC2	methylcrotonoyl-CoA carboxylase 2	protein-coding	2	3	6	53	41	14	2.91955	5.59972	5.39414	41.0283	26.902	10.8182	15.4436	-2.49157	0.692823	-3.59626	0.000322822	0.0169176
10946	chr6	160461640	160463520	Intergenic	48544	LPAL2	lipoprotein(a) like 2, pseudogene	pseudo	12	2	4	62	71	51	17.5173	3.73315	3.5961	47.9953	46.5863	39.409	26.4729	-2.47709	0.52428	-4.72474	2.30408e-06	0.000459016
3112	chr2	12554320	12555380	intron (NR_110196, intron 4 of 5)	-162022	TRIB2	tribbles pseudokinase 2	protein-coding	4	5	4	43	56	34	5.8391	9.33287	3.5961	33.2871	36.7441	26.2727	19.1787	-2.4691	0.579187	-4.26304	2.01664e-05	0.00212494
5389	chr3	16916820	16918210	intron (NM_001144382, intron 1 of 5)	-15575	PLCL2	phospholipase C like 2	protein-coding	7	0	5	60	34	20	10.2184	0	4.49512	46.4471	22.3089	15.4545	16.4873	-2.46225	0.688207	-3.57777	0.000346533	0.0178293
12908	chr8	29401890	29402890	Intergenic	-51640	DUSP4	dual specificity phosphatase 4	protein-coding	2	3	5	45	31	20	2.91955	5.59972	4.49512	34.8353	20.3405	15.4545	13.9408	-2.45354	0.687925	-3.56659	0.000361663	0.0182739
11609	chr7	47290870	47292160	intron (NM_022748, intron 27 of 30)	290629	TNS3	tensin 3	protein-coding	5	5	9	61	79	45	7.29888	9.33287	8.09122	47.2212	51.8355	34.7726	26.4254	-2.451	0.490664	-4.99526	5.87551e-07	0.000158153
17253	chr11	69301530	69302450	Intergenic	7852	MYEOV	myeloma overexpressed	protein-coding	7	5	4	44	45	71	10.2184	9.33287	3.5961	34.0612	29.5265	54.8635	23.5998	-2.44965	0.545829	-4.48794	7.19156e-06	0.00101957
28913	chrX	11591880	11592530	intron (NR_109776, intron 1 of 14)	73496	ARHGAP6	Rho GTPase activating protein 6	protein-coding	3	5	2	39	31	32	4.37933	9.33287	1.79805	30.1906	20.3405	24.7272	15.1281	-2.44515	0.662451	-3.69106	0.000223319	0.0131981
13747	chr8	142844370	142845430	intron (NM_002066, intron 3 of 3)	10099	GML	glycosylphosphatidylinositol anchored molecule like	protein-coding	11	1	2	64	45	32	16.0575	1.86657	1.79805	49.5436	29.5265	24.7272	20.5866	-2.44384	0.634117	-3.85392	0.00011624	0.00821419
18182	chr12	24718040	24720230	Intergenic	-134967	LINC00477	long intergenic non-protein coding RNA 477	ncRNA	17	8	6	134	107	74	24.8162	14.9326	5.39414	103.732	70.2075	57.1817	46.044	-2.437	0.432025	-5.64088	1.69186e-08	9.82243e-06
6566	chr3	161348280	161350640	intron (NM_001320679, intron 2 of 3)	22623	SPTSSB	serine palmitoyltransferase small subunit B	protein-coding	10	3	4	66	61	41	14.5978	5.59972	3.5961	51.0918	40.0249	31.6817	24.432	-2.42877	0.536113	-4.53033	5.88909e-06	0.000889644
6917	chr3	197515580	197518240	intron (NM_203315, intron 5 of 6)	39077	BDH1	3-hydroxybutyrate dehydrogenase 1	protein-coding	2	2	6	43	23	24	2.91955	3.73315	5.39414	33.2871	15.0913	18.5454	13.1618	-2.41328	0.702838	-3.43362	0.000595569	0.0260092
24402	chr17	67439760	67442200	intron (NM_181671, intron 1 of 9)	-30509	MIR548AA2	microRNA 548aa-2	ncRNA	2	2	11	44	48	39	2.91955	3.73315	9.88927	34.0612	31.495	30.1363	18.7057	-2.39335	0.580983	-4.11948	3.79731e-05	0.00350352
11982	chr7	92904170	92905350	intron (NR_110087, intron 2 of 2)	-68133	CDK6	cyclin dependent kinase 6	protein-coding	6	2	3	38	46	22	8.75865	3.73315	2.69707	29.4165	30.1827	17	15.298	-2.39036	0.653973	-3.65513	0.000257049	0.0144971
4883	chr2	217085170	217086920	Intergenic	-196688	DIRC3-AS1	DIRC3 antisense RNA 1	ncRNA	6	1	3	35	33	26	8.75865	1.86657	2.69707	27.0941	21.6528	20.0909	13.6933	-2.38893	0.680437	-3.51088	0.000446633	0.0213296
11536	chr7	41816850	41817750	Intergenic	-114192	INHBA	inhibin beta A subunit	protein-coding	6	2	3	46	33	25	8.75865	3.73315	2.69707	35.6094	21.6528	19.3181	15.2949	-2.38561	0.656578	-3.6334	0.000279713	0.0153371
21582	chr15	69713980	69715860	Intergenic	-120314	LINC00593	long intergenic non-protein coding RNA 593	ncRNA	4	4	2	34	28	34	5.8391	7.46629	1.79805	26.32	18.3721	26.2727	14.3447	-2.37049	0.667593	-3.5508	0.000384059	0.0191119
13350	chr8	95801580	95803570	intron (NR_038202, intron 4 of 4)	145773	LOC100500773	serine and arginine rich splicing factor 3 pseudogene	pseudo	11	6	8	97	66	68	16.0575	11.1994	7.19219	75.0894	43.3056	52.5453	34.2316	-2.3615	0.449381	-5.25502	1.4801e-07	5.1558e-05
12538	chr7	151038520	151040360	intron (NM_007188, intron 9 of 15)	-8852	ASIC3	acid sensing ion channel subunit 3	protein-coding	9	1	8	63	44	50	13.138	1.86657	7.19219	48.7694	28.8704	38.6363	23.0788	-2.34016	0.537923	-4.35036	1.35914e-05	0.00159693
11304	chr7	23246800	23248570	intron (NM_001005340, intron 1 of 10)	988	GPNMB	glycoprotein nmb	protein-coding	4	3	7	49	50	25	5.8391	5.59972	6.29317	37.9318	32.8073	19.3181	17.9649	-2.33209	0.591517	-3.94255	8.06206e-05	0.00620025
11042	chr7	830120	833210	promoter-TSS (NM_001130965)	-840	SUN1	Sad1 and UNC84 domain containing 1	protein-coding	9	12	7	70	107	89	13.138	22.3989	6.29317	54.1883	70.2075	68.7726	39.1664	-2.33163	0.422663	-5.51651	3.4579e-08	1.62516e-05
15981	chr10	97422940	97423730	Intergenic	-2790	PGAM1	phosphoglycerate mutase 1	protein-coding	3	1	6	36	24	24	4.37933	1.86657	5.39414	27.8682	15.7475	18.5454	12.3002	-2.31988	0.704495	-3.29298	0.000991327	0.0369067
21623	chr15	72235800	72238450	Intergenic	-5501	PKM	pyruvate kinase, muscle	protein-coding	24	18	28	213	246	168	35.0346	33.5983	25.1727	164.887	161.412	129.818	91.6537	-2.31556	0.272217	-8.50631	1.79557e-17	2.65825e-13
15985	chr10	97541930	97544110	intron (NM_024954, intron 1 of 2)	-29421	ANKRD2	ankyrin repeat domain 2	protein-coding	9	4	5	65	60	38	13.138	7.46629	4.49512	50.3177	39.3687	29.3636	24.0249	-2.30726	0.524476	-4.39917	1.08668e-05	0.00137502
15432	chr10	43160310	43161230	intron (NM_001319656, intron 3 of 4)	5873	CSGALNACT2	chondroitin sulfate N-acetylgalactosaminyltransferase 2	protein-coding	6	2	3	43	36	20	8.75865	3.73315	2.69707	33.2871	23.6212	15.4545	14.5919	-2.30363	0.668902	-3.4439	0.000573389	0.0254154
21760	chr15	79289600	79292310	intron (NM_001146341, intron 1 of 1)	-7010	ANKRD34C-AS1	ANKRD34C antisense RNA 1	ncRNA	13	6	18	100	134	87	18.9771	11.1994	16.1824	77.4118	87.9235	67.2271	46.4869	-2.30228	0.366743	-6.27764	3.4376e-10	3.63514e-07
25735	chr19	11821130	11822160	intron (NM_152357, intron 1 of 3)	7353	ZNF440	zinc finger protein 440	protein-coding	10	1	4	45	47	41	14.5978	1.86657	3.5961	34.8353	30.8388	31.6817	19.5694	-2.2962	0.583802	-3.93318	8.38285e-05	0.00638067
14484	chr9	107173740	107175240	Intergenic	-71502	LOC340512	uncharacterized LOC340512	ncRNA	5	3	3	33	29	36	7.29888	5.59972	2.69707	25.5459	19.0282	27.8181	14.6646	-2.29451	0.645455	-3.55488	0.000378158	0.0188818
28626	chr22	39546200	39548450	Intergenic	-14470	RPS19BP1	ribosomal protein S19 binding protein 1	protein-coding	6	1	4	23	40	33	8.75865	1.86657	3.5961	17.8047	26.2458	25.4999	13.962	-2.28608	0.663776	-3.44404	0.000573083	0.0254154
2328	chr1	197798530	197800150	Intergenic	-23847	DENND1B	DENN domain containing 1B	protein-coding	8	6	9	93	64	43	11.6782	11.1994	8.09122	71.993	41.9933	33.2272	29.6971	-2.28346	0.483041	-4.72724	2.27587e-06	0.000458767
15853	chr10	88110230	88112170	Intergenic	247762	PTEN	phosphatase and tensin homolog	protein-coding	8	6	6	62	65	51	11.6782	11.1994	5.39414	47.9953	42.6494	39.409	26.3876	-2.2826	0.482877	-4.72709	2.27764e-06	0.000458767
19667	chr13	50244240	50245850	intron (NR_109974, intron 2 of 6)	73027	ST13P4	suppression of tumorigenicity 13 (colon carcinoma) (Hsp70 interacting protein) pseudogene 4	pseudo	15	3	8	103	65	58	21.8966	5.59972	7.19219	79.7342	42.6494	44.8181	33.6484	-2.28259	0.479656	-4.75882	1.94728e-06	0.000406035
25789	chr19	13260390	13263810	intron (NM_000068, intron 25 of 46)	111632	IER2	immediate early response 2	protein-coding	23	11	15	151	159	118	33.5748	20.5323	13.4854	116.892	104.327	91.1816	63.3322	-2.25772	0.333863	-6.7624	1.35721e-11	2.67904e-08
23662	chr17	29154440	29156560	intron (NM_001346765, intron 2 of 42)	-15121	MYO18A	myosin XVIIIA	protein-coding	4	6	14	41	71	85	5.8391	11.1994	12.5863	31.7388	46.5863	65.6817	28.9386	-2.2521	0.483491	-4.65801	3.19286e-06	0.000569503
4859	chr2	215928960	215930630	Intergenic	83828	MREG	melanoregulin	protein-coding	17	3	14	109	113	63	24.8162	5.59972	12.5863	84.3789	74.1444	48.6817	41.7012	-2.24676	0.419522	-5.35552	8.53087e-08	3.32356e-05
21318	chr15	50134300	50138190	Intergenic	-17023	ATP8B4	ATPase phospholipid transporting 8B4 (putative)	protein-coding	23	5	11	128	119	86	33.5748	9.33287	9.88927	99.0871	78.0813	66.4544	49.4033	-2.23024	0.401788	-5.55078	2.84394e-08	1.42722e-05
16984	chr11	61754700	61758530	intron (NR_026882, intron 2 of 3)	1049	DKFZP434K028	uncharacterized LOC26070	ncRNA	19	6	21	94	150	130	27.7357	11.1994	18.8795	72.7671	98.4218	100.454	54.9096	-2.20864	0.347573	-6.35445	2.09171e-10	2.58056e-07
18788	chr12	94242090	94243400	intron (NM_005761, intron 11 of 30)	-19776	PLXNC1	plexin C1	protein-coding	7	2	5	40	47	29	10.2184	3.73315	4.49512	30.9647	30.8388	22.409	17.1099	-2.20518	0.591852	-3.72591	0.000194614	0.0119056
23220	chr17	1114270	1115900	intron (NM_001322840, intron 2 of 22).2	-5985	ABR	active BCR-related	protein-coding	5	1	9	37	37	42	7.29888	1.86657	8.09122	28.6424	24.2774	32.4545	17.1051	-2.20061	0.588073	-3.74207	0.000182514	0.0113293
15340	chr10	29646000	29647300	intron (NM_003174, intron 3 of 35)	-11678	SVIL	supervillin	protein-coding	4	3	9	61	38	26	5.8391	5.59972	8.09122	47.2212	24.9335	20.0909	18.6293	-2.19497	0.589744	-3.7219	0.000197726	0.0120382
154	chr1	7548170	7551680	intron (NM_015215, intron 6 of 22)	-221344	VAMP3	vesicle associated membrane protein 3	protein-coding	6	10	6	65	72	52	8.75865	18.6657	5.39414	50.3177	47.2425	40.1817	28.4267	-2.19496	0.475926	-4.61197	3.9887e-06	0.000676332
13210	chr8	72000140	72001420	intron (NR_033652, intron 4 of 4)	74804	TRPA1	transient receptor potential cation channel subfamily A member 1	protein-coding	3	3	7	38	48	18	4.37933	5.59972	6.29317	29.4165	31.495	13.9091	15.1821	-2.18335	0.638199	-3.42112	0.00062365	0.0268641
13299	chr8	89800880	89802330	Intergenic	43858	RIPK2	receptor interacting serine/threonine kinase 2	protein-coding	16	5	14	83	131	71	23.3564	9.33287	12.5863	64.2518	85.955	54.8635	41.7243	-2.17981	0.399374	-5.45807	4.81331e-08	2.15935e-05
5575	chr3	40765890	40766970	Intergenic	241552	ZNF621	zinc finger protein 621	protein-coding	9	1	4	56	39	19	13.138	1.86657	3.5961	43.3506	25.5897	14.6818	17.0371	-2.17708	0.657228	-3.31252	0.000924607	0.0350983
11626	chr7	47953660	47955140	Intergenic	-5926	PKD1L1	polycystin 1 like 1, transient receptor potential channel interacting	protein-coding	6	5	3	57	38	21	8.75865	9.33287	2.69707	44.1247	24.9335	16.2272	17.679	-2.14094	0.626196	-3.41896	0.000628617	0.026975
11083	chr7	2017310	2020820	intron (NM_001013836, intron 12 of 18)	-78515	MAD1L1	MAD1 mitotic arrest deficient like 1	protein-coding	7	3	6	44	37	44	10.2184	5.59972	5.39414	34.0612	24.2774	33.9999	18.9251	-2.14044	0.556233	-3.84811	0.000119034	0.00835186
9637	chr6	24743220	24743870	Intergenic	-24370	C6orf62	chromosome 6 open reading frame 62	protein-coding	6	4	6	57	40	29	8.75865	7.46629	5.39414	44.1247	26.2458	22.409	19.0664	-2.13854	0.569098	-3.75778	0.000171429	0.0108227
24793	chr17	83054430	83056850	Intergenic	-3830	B3GNTL1	UDP-GlcNAc:betaGal beta-1,3-N-acetylglucosaminyltransferase-like 1	protein-coding	12	3	13	41	83	91	17.5173	5.59972	11.6873	31.7388	54.4601	70.318	31.8869	-2.13652	0.468008	-4.56513	4.99173e-06	0.000816576
8502	chr5	91272500	91273630	Intergenic	41337	LUCAT1	lung cancer associated transcript 1 (non-protein coding)	ncRNA	9	3	9	61	63	39	13.138	5.59972	8.09122	47.2212	41.3372	30.1363	24.2539	-2.13441	0.498163	-4.28455	1.83106e-05	0.00197149
15449	chr10	44722660	44726060	Intergenic	-186956	TMEM72	transmembrane protein 72	protein-coding	2	6	5	38	28	37	2.91955	11.1994	4.49512	29.4165	18.3721	28.5908	15.8323	-2.13098	0.621884	-3.42666	0.000611061	0.026562
28092	chr21	45128410	45130150	intron (NM_001346688, intron 2 of 11)	-23250	ADARB1	adenosine deaminase, RNA specific B1	protein-coding	12	3	2	44	46	50	17.5173	5.59972	1.79805	34.0612	30.1827	38.6363	21.2992	-2.12564	0.578979	-3.67136	0.000241262	0.0139522
12225	chr7	112509210	112511570	Intergenic	29379	LSMEM1	leucine rich single-pass membrane protein 1	protein-coding	26	7	11	150	120	83	37.9542	13.066	9.88927	116.118	78.7374	64.1362	53.3168	-2.12185	0.406933	-5.21424	1.84568e-07	6.18982e-05
27071	chr20	25237370	25239160	Intergenic	-9805	PYGB	glycogen phosphorylase B	protein-coding	8	1	14	54	54	58	11.6782	1.86657	12.5863	41.8024	35.4318	44.8181	24.6972	-2.11162	0.497218	-4.24686	2.16783e-05	0.00225213
1266	chr1	85278330	85280030	Intergenic	-2276	BCL10	B-cell CLL/lymphoma 10	protein-coding	7	7	9	48	75	57	10.2184	13.066	8.09122	37.1577	49.2109	44.0453	26.9649	-2.10905	0.463393	-4.55133	5.33078e-06	0.000844059
22229	chr16	4944020	4946350	Intergenic	-8050	PPL	periplakin	protein-coding	14	4	7	59	69	68	20.4369	7.46629	6.29317	45.673	45.274	52.5453	29.6148	-2.1078	0.464434	-4.53842	5.66767e-06	0.000865723
27054	chr20	24501710	24504200	intron (NM_001323606, intron 2 of 4)	33149	SYNDIG1	synapse differentiation inducing 1	protein-coding	12	8	17	106	85	87	17.5173	14.9326	15.2834	82.0565	55.7724	67.2271	42.1315	-2.10213	0.377935	-5.56214	2.66479e-08	1.36038e-05
12331	chr7	128902350	128904960	intron (NM_001135914, intron 5 of 35)	7064	KCP	kielin/chordin-like protein	protein-coding	6	10	13	61	82	79	8.75865	18.6657	11.6873	47.2212	53.8039	61.0453	33.5304	-2.09601	0.420499	-4.98459	6.20931e-07	0.0001627
19910	chr13	110952970	110955700	Intergenic	-11692	LINC00431	long intergenic non-protein coding RNA 431	ncRNA	18	8	5	91	91	70	26.276	14.9326	4.49512	70.4447	59.7092	54.0908	38.3247	-2.09565	0.444615	-4.7134	2.4362e-06	0.00047146
11017	chr7	85620	90970	Intergenic	61143	LOC102723672	uncharacterized LOC102723672	ncRNA	6	4	9	40	62	42	8.75865	7.46629	8.09122	30.9647	40.681	32.4545	21.4027	-2.09517	0.512733	-4.08627	4.38359e-05	0.00393314
20208	chr14	50521140	50522660	intron (NM_198794, intron 2 of 31)	10758	MAP4K5	mitogen-activated protein kinase kinase kinase kinase 5	protein-coding	5	5	9	48	72	26	7.29888	9.33287	8.09122	37.1577	47.2425	20.0909	21.5357	-2.09477	0.541547	-3.86811	0.000109681	0.00788236
25186	chr18	58525150	58526720	intron (NM_052947, intron 6 of 12)	-74685	SNORA108	small nucleolar RNA, H/ACA box 108	snoRNA	9	3	10	62	63	40	13.138	5.59972	8.99024	47.9953	41.3372	30.909	24.6616	-2.09436	0.490686	-4.26823	1.97027e-05	0.00208349
22836	chr16	67240560	67242850	intron (NM_013241, intron 1 of 21)	5817	FHOD1	formin homology 2 domain containing 1	protein-coding	2	6	13	57	54	41	2.91955	11.1994	11.6873	44.1247	35.4318	31.6817	22.8408	-2.07728	0.514605	-4.03664	5.42211e-05	0.00450964
1809	chr1	153539670	153542880	intron (NM_002962, intron 2 of 3)	490	S100A5	S100 calcium binding protein A5	protein-coding	6	6	3	39	40	40	8.75865	11.1994	2.69707	30.1906	26.2458	30.909	18.3334	-2.07591	0.574438	-3.61382	0.00030172	0.0162604
2603	chr1	212234460	212235350	promoter-TSS (NR_125982)	-169	LOC101929541	uncharacterized LOC101929541	ncRNA	7	5	3	49	29	38	10.2184	9.33287	2.69707	37.9318	19.0282	29.3636	18.0953	-2.0583	0.596431	-3.45103	0.000558456	0.0250156
21149	chr15	38023130	38025390	Intergenic	-16133	LOC101928227	uncharacterized LOC101928227	ncRNA	14	2	31	109	116	95	20.4369	3.73315	27.8697	84.3789	76.1129	73.4089	47.6567	-2.05195	0.383998	-5.34366	9.10902e-08	3.41731e-05
10802	chr6	150490390	150492040	Intergenic	-108650	PLEKHG1	pleckstrin homology and RhoGEF domain containing G1	protein-coding	10	5	6	69	67	24	14.5978	9.33287	5.39414	53.4141	43.9617	18.5454	24.2077	-2.03632	0.544388	-3.74056	0.000183607	0.0113733
22247	chr16	9047420	9048600	Intergenic	-43670	C16orf72	chromosome 16 open reading frame 72	protein-coding	7	2	9	39	35	51	10.2184	3.73315	8.09122	30.1906	22.9651	39.409	19.1012	-2.02054	0.553123	-3.65297	0.000259222	0.0145689
6181	chr3	122405590	122407220	intron (NM_014367, intron 3 of 4)	9630	WDR5B	WD repeat domain 5B	protein-coding	9	3	10	38	81	40	13.138	5.59972	8.99024	29.4165	53.1478	30.909	23.5335	-2.01603	0.511234	-3.94346	8.03146e-05	0.00620025
3131	chr2	17798960	17801980	Intergenic	-16049	MSGN1	mesogenin 1	protein-coding	12	11	18	89	131	77	17.5173	20.5323	16.1824	68.8965	85.955	59.4999	44.7639	-2.00912	0.363865	-5.52162	3.35881e-08	1.60405e-05
3919	chr2	90209660	90210820	Intergenic	-572333	LOC101927050	lysine methyltransferase 2C pseudogene	pseudo	44	38	103	15	17	39	64.2301	70.9298	92.5995	11.6118	11.1545	30.1363	46.777	2.12686	0.380874	5.58414	2.34855e-08	1.24176e-05
4297	chr2	128502380	128505920	Intergenic	-185553	HS6ST1	heparan sulfate 6-O-sulfotransferase 1	protein-coding	15	19	34	4	8	11	21.8966	35.4649	30.5668	3.09647	5.24916	8.49998	17.4623	2.38163	0.553366	4.30389	1.67822e-05	0.00187511

## Sheet: K4me3Raji_|FC|>4_p<0.005_green
PeakID	Chr	Start	End	Annotation	Distance to TSS	Gene Name	Gene Description	Gene Type	Raji_2_H3K4me3_1	Raji_2_H3K4me3_2	Raji_2_H3K4me3_3	RajiB_2_H3K4me3_1	RajiB_2_H3K4me3_2	RajiB_2_H3K4me3_3	Raji_2_H3K4me3_1_norm	Raji_2_H3K4me3_2_norm	Raji_2_H3K4me3_3_norm	RajiB_2_H3K4me3_1_norm	RajiB_2_H3K4me3_2_norm	RajiB_2_H3K4me3_3_norm	baseMean	log2FoldChange	lfcSE	stat	pvalue	padj
4144	chr5	170295650	170298510	intron (NM_005565, intron 1 of 20)	762	LCP2	lymphocyte cytosolic protein 2	protein-coding	12	4	11	65	247	86	5.75905	4.28339	11.847	87.4733	199.697	142.635	75.2825	-4.3471	0.473766	-9.17562	4.48987e-20	3.2116e-16
4969	chr6	149031750	149032960	intron (NR_134599, intron 1 of 1)	306	LOC105378047	uncharacterized LOC105378047	ncRNA	1	2	6	20	111	26	0.479921	2.14169	6.46201	26.9149	89.7425	43.1222	28.1439	-4.3279	0.78996	-5.47864	4.28616e-08	1.70327e-05
3938	chr5	120404050	120405010	Intergenic	-59748	PRR16	proline rich 16	protein-coding	3	3	1	41	19	18	1.43976	3.21254	1.077	55.1755	15.3613	29.8538	17.6867	-4.17707	0.865913	-4.82389	1.40783e-06	0.000380008
1149	chr1	181510890	181512700	intron (NM_001205294, intron 3 of 45)	28245	CACNA1E	calcium voltage-gated channel subunit alpha1 E	protein-coding	9	4	1	52	67	14	4.31928	4.28339	1.077	69.9786	54.1689	23.2196	26.1745	-3.86888	0.694274	-5.57256	2.51023e-08	1.05621e-05
383	chr1	33902730	33904480	intron (NM_001281956, intron 5 of 70)	34649	CSMD2-AS1	CSMD2 antisense RNA 1	ncRNA	6	1	7	42	55	23	2.87952	1.07085	7.53901	56.5212	44.467	38.1465	25.104	-3.65341	0.65863	-5.54699	2.90636e-08	1.18795e-05
1109	chr1	172255170	172256120	intron (NM_015569, intron 15 of 20)	-110810	DNM3OS	DNM3 opposite strand/antisense RNA	ncRNA	11	4	2	53	51	14	5.27913	4.28339	2.154	71.3244	41.233	23.2196	24.5823	-3.47542	0.677696	-5.12829	2.92382e-07	9.09309e-05
7914	chr11	79194550	79195750	intron (NM_001098816, intron 3 of 33)	206959	MIR708	microRNA 708	ncRNA	3	5	2	36	32	7	1.43976	5.35424	2.154	48.4468	25.8717	11.6098	15.8127	-3.36076	0.846122	-3.97196	7.12838e-05	0.0112064
4061	chr5	142323200	142325480	promoter-TSS (NM_001293289)	77	SPRY4	sprouty RTK signaling antagonist 4	protein-coding	4	1	4	7	37	16	1.91968	1.07085	4.308	9.4202	29.9142	26.5367	12.1949	-3.22089	0.896141	-3.59417	0.000325425	0.0404829
7557	chr11	33889960	33892440	intron (NM_005574, intron 1 of 5)	1089	LMO2	LIM domain only 2	protein-coding	21	7	3	60	92	18	10.0783	7.49593	3.231	80.7446	74.3811	29.8538	34.2975	-3.09804	0.582923	-5.31467	1.0685e-07	3.91947e-05
3057	chr3	185959910	185962340	intron (NR_033752, intron 1 of 5)	1156	NMRAL2P	NmrA like redox sensor 2, pseudogene	pseudo	13	9	3	60	49	21	6.23897	9.63762	3.231	80.7446	39.616	34.8295	29.0496	-3.02294	0.601691	-5.02407	5.05889e-07	0.000150776
3860	chr5	91310950	91315130	intron (NR_103549, intron 2 of 2)	1362	LUCAT1	lung cancer associated transcript 1 (non-protein coding)	ncRNA	111	28	40	278	408	178	53.2712	29.9837	43.08	374.117	329.864	295.221	187.589	-2.95089	0.255886	-11.5321	9.09465e-31	1.30108e-26
7841	chr11	69293850	69297160	5' UTR (NM_001293296, exon 2 of 2)	1367	MYEOV	myeloma overexpressed	protein-coding	41	22	18	66	313	69	19.6767	23.5586	19.386	88.8191	253.058	114.44	86.4896	-2.88327	0.421953	-6.83314	8.30747e-12	1.32052e-08
9838	chr15	72236180	72238170	Intergenic	-5551	PKM	pyruvate kinase, muscle	protein-coding	28	8	7	41	118	39	13.4378	8.56678	7.53901	55.1755	95.4019	64.6833	40.8007	-2.82101	0.479846	-5.87899	4.1277e-09	2.02965e-06
7888	chr11	75103390	75104210	Intergenic	-14087	OR2AT4	olfactory receptor family 2 subfamily AT member 4	protein-coding	8	5	5	38	27	16	3.83936	5.35424	5.385	51.1382	21.8292	26.5367	19.0138	-2.79824	0.679615	-4.11739	3.83182e-05	0.00652596
10755	chr17	6755650	6757250	intron (NR_046398, intron 1 of 4)	613	XAF1	XIAP associated factor 1	protein-coding	4	14	9	29	65	39	1.91968	14.9919	9.69301	39.0266	52.5519	64.6833	30.4777	-2.64047	0.636992	-4.14521	3.395e-05	0.00592304
656	chr1	89021870	89022940	intron (NM_001319181, intron 1 of 9)	461	GBP3	guanylate binding protein 3	protein-coding	1	5	7	23	28	10	0.479921	5.35424	7.53901	30.9521	22.6377	16.5855	13.9247	-2.50679	0.864687	-2.89907	0.00374272	0.21332
7394	chr11	313210	315510	intron (NM_003641, intron 1 of 1)	369	IFITM1	interferon induced transmembrane protein 1	protein-coding	10	2	7	11	53	13	4.79921	2.14169	7.53901	14.8032	42.85	21.5611	15.6157	-2.47345	0.759317	-3.25747	0.00112411	0.10243
13544	chr22	24400330	24402980	intron (NM_001254732, intron 13 of 14)	-21942	ADORA2A	adenosine A2a receptor	protein-coding	26	14	11	52	100	35	12.4779	14.9919	11.847	69.9786	80.8491	58.0491	41.3656	-2.42525	0.430055	-5.63941	1.70638e-08	7.3974e-06
6739	chr9	131674330	131677370	intron (NM_001304275, intron 1 of 23)	33992	RAPGEF1	Rap guanine nucleotide exchange factor 1	protein-coding	21	31	43	88	212	88	10.0783	33.1963	46.311	118.425	171.4	145.952	87.5605	-2.33041	0.443193	-5.25823	1.45452e-07	5.07523e-05
5598	chr7	121368640	121370340	intron (NM_001040020, intron 5 of 9)	26878	FAM3C	family with sequence similarity 3 member C	protein-coding	18	13	17	38	108	35	8.63857	13.921	18.309	51.1382	87.317	58.0491	39.5622	-2.32282	0.478635	-4.85302	1.21598e-06	0.000339906
311	chr1	27670470	27672850	intron (NM_022873, intron 1 of 4)	553	IFI6	interferon alpha inducible protein 6	protein-coding	43	15	5	37	120	41	20.6366	16.0627	5.385	49.7925	97.0189	68.0004	42.816	-2.31304	0.508074	-4.55256	5.29972e-06	0.00124292
5580	chr7	116148140	116149180	Intergenic	-61833	TES	testin LIM domain protein	protein-coding	13	5	9	26	43	19	6.23897	5.35424	9.69301	34.9893	34.7651	31.5124	20.4255	-2.27126	0.591608	-3.83913	0.000123473	0.0182104
2792	chr3	116444280	116445290	intron (NM_002338, intron 1 of 6)	753	LSAMP	limbic system-associated membrane protein	protein-coding	12	7	5	21	37	17	5.75905	7.49593	5.385	28.2606	29.9142	28.1953	17.5017	-2.22515	0.62569	-3.5563	0.000376108	0.044952
8356	chr12	51322440	51324620	intron (NM_001290007, intron 1 of 12)	668	BIN2	bridging integrator 2	protein-coding	46	26	17	90	131	53	22.0763	27.842	18.309	121.117	105.912	87.9029	63.8599	-2.21333	0.354919	-6.23616	4.48455e-10	2.91618e-07
8355	chr12	51291600	51292730	exon (NM_016293, exon 10 of 13)	-21747	SMAGP	small cell adhesion glycoprotein	protein-coding	15	5	5	26	40	10	7.19881	5.35424	5.385	34.9893	32.3396	16.5855	16.9754	-2.21091	0.665012	-3.32462	0.000885397	0.0861666
9186	chr14	36064730	36068210	Intergenic	-3957	LINC00609	long intergenic non-protein coding RNA 609	ncRNA	55	25	17	80	144	66	26.3956	26.7712	18.309	107.659	116.423	109.464	67.5037	-2.20948	0.337631	-6.54406	5.98692e-11	5.35305e-08
12126	chr19	13838560	13844060	Intergenic	-4651	MIR23A	microRNA 23a	ncRNA	66	32	24	88	196	82	31.6748	34.2671	25.848	118.425	158.464	136.001	84.1134	-2.16984	0.310787	-6.98177	2.91476e-12	5.21232e-09
10677	chr17	1185760	1187780	intron (NM_001322841, intron 1 of 22)	552	ABR	active BCR-related	protein-coding	36	30	24	23	193	86	17.2771	32.1254	25.848	30.9521	156.039	142.635	67.4794	-2.15274	0.516289	-4.16964	3.05076e-05	0.00559541
8049	chr11	121480380	121483500	intron (NM_003105, intron 3 of 47)	29737	SORL1	sortilin related receptor 1	protein-coding	34	46	23	52	197	97	16.3173	49.259	24.771	69.9786	159.273	160.879	80.0796	-2.14191	0.447275	-4.7888	1.67786e-06	0.000436426
8710	chr12	121038270	121039530	exon (NM_198213, exon 1 of 5)	342	OASL	2'-5'-oligoadenylate synthetase like	protein-coding	9	20	17	31	110	33	4.31928	21.4169	18.309	41.718	88.934	54.732	38.2382	-2.14102	0.58123	-3.6836	0.000229965	0.029908
3255	chr4	38814460	38816250	Intergenic	-10564	TLR1	toll like receptor 1	protein-coding	14	15	11	24	95	22	6.71889	16.0627	11.847	32.2978	76.8066	36.488	30.0368	-2.13412	0.572282	-3.72914	0.000192136	0.0259312
5167	chr7	22563060	22564550	intron (NR_038393, intron 1 of 3)	468	LOC100506178	uncharacterized LOC100506178	ncRNA	13	15	5	32	56	13	6.23897	16.0627	5.385	43.0638	45.2755	21.5611	22.9312	-2.03655	0.627864	-3.24362	0.0011802	0.104869
10435	chr16	57541930	57545200	intron (NM_153837, intron 1 of 11)	928	ADGRG5	adhesion G protein-coupled receptor G5	protein-coding	238	312	176	27	73	34	114.221	334.104	189.552	36.3351	59.0198	56.3905	131.604	2.05983	0.380812	5.40905	6.33606e-08	2.38536e-05
3205	chr4	8228150	8230410	intron (NR_134639, intron 10 of 14)	30036	SH3TC1	SH3 domain and tetratricopeptide repeats 1	protein-coding	142	110	91	8	23	8	68.1487	117.793	98.0071	10.7659	18.5953	13.2684	54.4298	2.68917	0.438598	6.1313	8.71656e-10	4.88964e-07
11797	chr19	982470	983020	Intergenic	-1583	WDR18	WD repeat domain 18	protein-coding	59	14	20	0	9	1	28.3153	14.9919	21.54	0	7.27642	1.65855	12.297	2.70007	0.939578	2.87371	0.00405682	0.224949
9277	chr14	60397700	60397830	Intergenic	88281	C14orf39	chromosome 14 open reading frame 39	protein-coding	183	8	14	6	5	3	87.8255	8.56678	15.078	8.07446	4.04245	4.97564	21.4271	2.74584	0.878367	3.12607	0.0017716	0.136153
3017	chr3	182409490	182409590	Intergenic	76822	LINC01994	long intergenic non-protein coding RNA 1994	ncRNA	73	25	26	2	5	2	35.0342	26.7712	28.002	2.69149	4.04245	3.31709	16.6431	3.13395	0.752507	4.16468	3.11787e-05	0.00561446
7123	chr10	79685230	79685350	non-coding (NR_027512, exon 1 of 1)	2315	BEND3P3	BEN domain containing 3 pseudogene 3	pseudo	53	6	3	0	1	0	25.4358	6.42508	3.231	0	0.808491	0	5.98339	4.78466	1.63602	2.92458	0.00344921	0.204374
